# Supplementary material for: trans-3-(3,4-Dimeth­oxy­phen­yl)-2-(4-nitro­phen­yl)prop-2-ene­nitrile
Source: Acta Crystallogr Sect E Struct Rep Online. 2010 Jun 23;66(Pt 7):o1733. doi: 10.1107/S1600536810023196 (PMC3006740; doi:10.1107/S1600536810023196)
Supplement: Supplementary file 1 [file e-66-o1733-sup1.cif]

##############################################################################
###                                                                        ###
###        Electronic paper (Acta Crystallographica Section E)             ###
###                                                                        ###
##############################################################################
#                                                                            #
# This CIF contains the data in a paper accepted for publication in Acta     #
# Crystallographica Section E. It conforms to the requirements of Notes      #
# for Authors for Section E, and has been peer reviewed under the auspices   #
# of the IUCr Commission on Journals.                                        #
#                                                                            #
# Full details of the Crystallographic Information File format               #
# are given in the paper "The Crystallographic Information File (CIF):       #
# a New Standard Archive File for Crystallography" by S. R. Hall, F. H.      #
# Allen and I. D. Brown [Acta Cryst. (1991), A47, 655-685].                  #
#                                                                            #
# The current version of the core CIF dictionary is obtainable from          #
# ftp://ftp.iucr.org/pub/cif_core.dic. The current version number is 2.4.    #
#                                                                            #
# Software is freely available for graphical display of the structure(s) in  #
# this CIF.  For information consult the CIF home page http://www.iucr.org/  #
# cif/home.html                                                              #
#                                                                            #
# This file may be used for bona fide research purposes within the           #
# scientific community so long as proper attribution is given to the journal # 
# article from which it was obtained.                                        #
#                                                                            #
##############################################################################
                                             
data_global
_audit_creation_method     SHELXL-97
_journal_date_recd_electronic     2010-06-15
_journal_date_accepted     2010-06-16
_journal_name_full     'Acta Crystallographica, Section E'
_journal_year     2010
_journal_volume     66
_journal_issue      7
_journal_page_first     o1733
_journal_page_last     o1733
_journal_paper_category     QO
_journal_coeditor_code     LH5073
_publ_contact_author
;
     Dr. Seik Weng Ng
     Department of Chemistry
     University of Malaya
     50603 Kuala Lumpur
     Malaysia
;
_publ_contact_author_email     seikweng@um.edu.my
_publ_contact_author_fax     '03 7967 4193'
_publ_contact_author_phone     '03 7967 6778'
_publ_section_title
;
<i>trans</i>-3-(3,4-Dimethoxyphenyl)-2-(4-nitrophenyl)prop-2-enenitrile
;
loop_
    _publ_author_name
    _publ_author_address
    'Asiri, Abdullah M.'
;
Chemistry Department
Faculty of Science
King Abdul Aziz University
PO Box 80203
Jeddah 21589
Saudi Arabia
;
    'Khan,  Salman A.'
;
Chemistry Department
Faculty of Science
King Abdul Aziz University
PO Box 80203
Jeddah 21589
Saudi Arabia
;
    'Tan, Kong Wai'
;
Department of Chemistry
University of Malaya
50603 Kuala Lumpur
Malaysia
;
    'Ng, Seik Weng'
;
Department of Chemistry
University of Malaya
50603 Kuala Lumpur
Malaysia
;
_publ_section_synopsis     .
data_I
_audit_creation_method     SHELXL-97
_chemical_name_systematic
;
<i>trans</i>-3-(3,4-Dimethoxyphenyl)-2-(4-nitrophenyl)prop-2-enenitrile
;
_chemical_name_common     ?
_chemical_formula_moiety     'C17 H14 N2 O4'
_chemical_formula_sum     'C17 H14 N2 O4'
_chemical_formula_iupac     'C17 H14 N2 O4'
_chemical_formula_weight     310.30
_chemical_melting_point     ?
_symmetry_cell_setting     triclinic
_symmetry_space_group_name_H-M     'P -1'
_symmetry_space_group_name_Hall     '-P 1'
loop_
    _symmetry_equiv_pos_as_xyz
    'x, y, z'
    '-x, -y, -z'
_cell_length_a     10.2211(8)
_cell_length_b     11.9460(9)
_cell_length_c     12.2764(10)
_cell_angle_alpha     91.0940(10)
_cell_angle_beta     99.5420(10)
_cell_angle_gamma     100.1560(10)
_cell_volume     1453.3(2)
_cell_formula_units_Z     4
_cell_measurement_reflns_used     4130
_cell_measurement_theta_min     2.4
_cell_measurement_theta_max     28.1
_cell_measurement_temperature     100(2)
_exptl_crystal_description     prism
_exptl_crystal_colour     orange
_exptl_crystal_size_max     0.40
_exptl_crystal_size_mid     0.20
_exptl_crystal_size_min     0.10
_exptl_crystal_density_diffrn     1.418
_exptl_crystal_density_meas     ?
_exptl_crystal_density_method     'not measured'
_exptl_crystal_F_000     648
_exptl_absorpt_coefficient_mu     0.103
_exptl_absorpt_correction_type     none
_diffrn_ambient_temperature     100(2)
_diffrn_radiation_type     MoK\a
_diffrn_radiation_wavelength     0.71073
_diffrn_radiation_source     'fine-focus sealed tube'
_diffrn_radiation_monochromator     graphite
_diffrn_measurement_device_type     'Bruker SMART APEX diffractometer'
_diffrn_measurement_method     '\w scans'
_diffrn_detector_area_resol_mean     ?
_diffrn_reflns_number     13853
_diffrn_reflns_av_R_equivalents     0.0341
_diffrn_reflns_av_sigmaI/netI     0.0524
_diffrn_reflns_theta_min     1.68
_diffrn_reflns_theta_max     27.50
_diffrn_reflns_theta_full     27.50
_diffrn_measured_fraction_theta_max     0.993
_diffrn_measured_fraction_theta_full     0.993
_diffrn_reflns_limit_h_min     -13
_diffrn_reflns_limit_h_max     13
_diffrn_reflns_limit_k_min     -13
_diffrn_reflns_limit_k_max     15
_diffrn_reflns_limit_l_min     -15
_diffrn_reflns_limit_l_max     15
_diffrn_standards_number     0
_diffrn_standards_interval_count     0
_diffrn_standards_interval_time     0
_diffrn_standards_decay_%     0
_reflns_number_total     6628
_reflns_number_gt     4851
_reflns_threshold_expression     I>2\s(I)
_refine_ls_structure_factor_coef     Fsqd
_refine_ls_matrix_type     full
_refine_ls_R_factor_all     0.0721
_refine_ls_R_factor_gt     0.0468
_refine_ls_wR_factor_gt     0.1172
_refine_ls_wR_factor_ref     0.1325
_refine_ls_goodness_of_fit_ref     1.021
_refine_ls_restrained_S_all     1.021
_refine_ls_number_reflns     6628
_refine_ls_number_parameters     415
_refine_ls_number_restraints     0
_refine_ls_hydrogen_treatment     constr
_refine_ls_weighting_scheme     calc
_refine_ls_weighting_details
         'calc w=1/[\s^2^(Fo^2^)+(0.0681P)^2^+0.1844P] where P=(Fo^2^+2Fc^2^)/3'
_atom_sites_solution_hydrogens     geom
_atom_sites_solution_primary     direct
_atom_sites_solution_secondary     difmap
_refine_ls_shift/su_max     0.001
_refine_ls_shift/su_mean     0.001
_refine_diff_density_max     0.402
_refine_diff_density_min     -0.239
_refine_ls_extinction_method     none
_refine_ls_extinction_coef     ?
loop_
    _atom_type_symbol
    _atom_type_description
    _atom_type_scat_dispersion_real
    _atom_type_scat_dispersion_imag
    _atom_type_scat_source
    'C' 'C' 0.0033 0.0016
                         'International Tables Vol C Tables 4.2.6.8 and 6.1.1.4'
    'H' 'H' 0.0000 0.0000
                         'International Tables Vol C Tables 4.2.6.8 and 6.1.1.4'
    'N' 'N' 0.0061 0.0033
                         'International Tables Vol C Tables 4.2.6.8 and 6.1.1.4'
    'O' 'O' 0.0106 0.0060
                         'International Tables Vol C Tables 4.2.6.8 and 6.1.1.4'
_computing_data_collection     'APEX2 (Bruker, 2009)'
_computing_cell_refinement     'SAINT (Bruker, 2009)'
_computing_data_reduction     'SAINT (Bruker, 2009)'
_computing_structure_solution     'SHELXS97 (Sheldrick, 2008)'
_computing_structure_refinement     'SHELXL97 (Sheldrick, 2008)'
_computing_molecular_graphics     'X-SEED (Barbour, 2001)'
_computing_publication_material     'publCIF (Westrip, 2010)'
loop_
    _atom_site_type_symbol
    _atom_site_label
    _atom_site_fract_x
    _atom_site_fract_y
    _atom_site_fract_z
    _atom_site_U_iso_or_equiv
    _atom_site_adp_type
    _atom_site_calc_flag
    _atom_site_refinement_flags
    _atom_site_occupancy
    _atom_site_disorder_assembly
    _atom_site_disorder_group
    O O1 0.83856(13) 0.82806(10) 0.70740(9) 0.0232(3) Uani d . 1 . .
    O O2 0.77000(13) 0.93616(10) 0.53428(9) 0.0240(3) Uani d . 1 . .
    O O3 1.55559(14) 0.19841(12) 0.52637(11) 0.0352(3) Uani d . 1 . .
    O O4 1.53950(14) 0.26192(12) 0.36149(10) 0.0320(3) Uani d . 1 . .
    O O5 0.70198(12) 0.97785(10) 0.86081(9) 0.0229(3) Uani d . 1 . .
    O O6 0.86075(12) 0.93425(10) 1.03307(9) 0.0217(3) Uani d . 1 . .
    O O7 0.08469(14) 1.67994(12) 1.06765(12) 0.0343(3) Uani d . 1 . .
    O O8 0.21823(14) 1.70388(11) 1.22686(10) 0.0331(3) Uani d . 1 . .
    N N1 1.05331(17) 0.49336(14) 0.73956(12) 0.0312(4) Uani d . 1 . .
    N N2 1.51106(15) 0.25875(13) 0.45509(12) 0.0241(3) Uani d . 1 . .
    N N3 0.34748(15) 1.21226(13) 0.81431(11) 0.0231(3) Uani d . 1 . .
    N N4 0.17862(16) 1.65717(13) 1.13420(12) 0.0250(3) Uani d . 1 . .
    C C1 1.04870(18) 0.72332(15) 0.52312(13) 0.0206(4) Uani d . 1 . .
    C C2 0.99041(17) 0.73654(14) 0.61828(13) 0.0199(4) Uani d . 1 . .
    H H2 1.0132 0.6944 0.6813 0.024 Uiso calc R 1 . .
    C C3 0.90092(17) 0.80994(14) 0.62037(12) 0.0186(4) Uani d . 1 . .
    C C4 0.86490(17) 0.87172(14) 0.52605(13) 0.0193(4) Uani d . 1 . .
    C C5 0.92618(18) 0.86239(15) 0.43441(13) 0.0207(4) Uani d . 1 . .
    H H5 0.9058 0.9065 0.3723 0.025 Uiso calc R 1 . .
    C C6 1.01697(18) 0.78904(15) 0.43308(13) 0.0214(4) Uani d . 1 . .
    H H6 1.0583 0.7834 0.3698 0.026 Uiso calc R 1 . .
    C C7 0.86525(19) 0.76349(16) 0.80335(13) 0.0243(4) Uani d . 1 . .
    H H7A 0.8146 0.7843 0.8594 0.036 Uiso calc R 1 . .
    H H7B 0.9620 0.7800 0.8334 0.036 Uiso calc R 1 . .
    H H7C 0.8374 0.6820 0.7828 0.036 Uiso calc R 1 . .
    C C8 0.72379(19) 0.99399(16) 0.43758(13) 0.0259(4) Uani d . 1 . .
    H H8A 0.6562 1.0379 0.4537 0.039 Uiso calc R 1 . .
    H H8B 0.6834 0.9379 0.3766 0.039 Uiso calc R 1 . .
    H H8C 0.8003 1.0455 0.4165 0.039 Uiso calc R 1 . .
    C C9 1.13862(18) 0.64400(15) 0.51114(13) 0.0222(4) Uani d . 1 . .
    H H9 1.1877 0.6586 0.4521 0.027 Uiso calc R 1 . .
    C C10 1.16493(18) 0.55272(15) 0.56936(13) 0.0211(4) Uani d . 1 . .
    C C11 1.10295(18) 0.52212(15) 0.66500(13) 0.0215(4) Uani d . 1 . .
    C C12 1.25355(17) 0.47620(14) 0.53921(13) 0.0188(4) Uani d . 1 . .
    C C13 1.29928(17) 0.39916(14) 0.61403(13) 0.0198(4) Uani d . 1 . .
    H H13 1.2727 0.3960 0.6846 0.024 Uiso calc R 1 . .
    C C14 1.38285(17) 0.32729(15) 0.58691(13) 0.0204(4) Uani d . 1 . .
    H H14 1.4135 0.2749 0.6380 0.024 Uiso calc R 1 . .
    C C15 1.42069(17) 0.33351(14) 0.48391(13) 0.0199(4) Uani d . 1 . .
    C C16 1.37606(17) 0.40682(15) 0.40728(13) 0.0214(4) Uani d . 1 . .
    H H16 1.4025 0.4085 0.3366 0.026 Uiso calc R 1 . .
    C C17 1.29240(17) 0.47784(15) 0.43440(13) 0.0205(4) Uani d . 1 . .
    H H17 1.2606 0.5284 0.3818 0.025 Uiso calc R 1 . .
    C C20 0.61948(17) 1.17523(14) 1.06498(13) 0.0185(3) Uani d . 1 . .
    C C21 0.61639(17) 1.11728(15) 0.96284(13) 0.0198(4) Uani d . 1 . .
    H H21 0.5576 1.1331 0.8989 0.024 Uiso calc R 1 . .
    C C22 0.69803(17) 1.03785(14) 0.95513(12) 0.0187(4) Uani d . 1 . .
    C C23 0.78556(17) 1.01356(14) 1.04955(13) 0.0186(4) Uani d . 1 . .
    C C24 0.78929(17) 1.07024(15) 1.15006(13) 0.0205(4) Uani d . 1 . .
    H H24 0.8479 1.0541 1.2140 0.025 Uiso calc R 1 . .
    C C25 0.70765(17) 1.15032(15) 1.15751(13) 0.0204(4) Uani d . 1 . .
    H H25 0.7116 1.1890 1.2267 0.024 Uiso calc R 1 . .
    C C26 0.62349(19) 1.00501(16) 0.76028(13) 0.0241(4) Uani d . 1 . .
    H H26A 0.6351 0.9559 0.6990 0.036 Uiso calc R 1 . .
    H H26B 0.6537 1.0849 0.7454 0.036 Uiso calc R 1 . .
    H H26C 0.5281 0.9929 0.7676 0.036 Uiso calc R 1 . .
    C C27 0.95890(18) 0.91253(16) 1.12473(13) 0.0236(4) Uani d . 1 . .
    H H27A 1.0062 0.8538 1.1021 0.035 Uiso calc R 1 . .
    H H27B 0.9133 0.8863 1.1863 0.035 Uiso calc R 1 . .
    H H27C 1.0241 0.9827 1.1483 0.035 Uiso calc R 1 . .
    C C28 0.53948(17) 1.26103(15) 1.08144(13) 0.0200(4) Uani d . 1 . .
    H H28 0.5597 1.2965 1.1537 0.024 Uiso calc R 1 . .
    C C29 0.44121(17) 1.29992(14) 1.01262(12) 0.0179(3) Uani d . 1 . .
    C C30 0.39106(17) 1.24995(14) 0.90229(13) 0.0179(3) Uani d . 1 . .
    C C31 0.37513(17) 1.39410(14) 1.04263(12) 0.0177(3) Uani d . 1 . .
    C C32 0.25478(18) 1.41207(15) 0.97922(13) 0.0209(4) Uani d . 1 . .
    H H32 0.2156 1.3634 0.9158 0.025 Uiso calc R 1 . .
    C C33 0.19096(18) 1.49957(15) 1.00682(14) 0.0229(4) Uani d . 1 . .
    H H33 0.1105 1.5126 0.9619 0.028 Uiso calc R 1 . .
    C C34 0.24767(17) 1.56705(14) 1.10128(13) 0.0204(4) Uani d . 1 . .
    C C35 0.36790(18) 1.55373(14) 1.16528(13) 0.0199(4) Uani d . 1 . .
    H H35 0.4058 1.6023 1.2290 0.024 Uiso calc R 1 . .
    C C36 0.43196(18) 1.46850(14) 1.13491(13) 0.0194(4) Uani d . 1 . .
    H H36 0.5160 1.4600 1.1772 0.023 Uiso calc R 1 . .
loop_
    _atom_site_aniso_label
    _atom_site_aniso_U_11
    _atom_site_aniso_U_22
    _atom_site_aniso_U_33
    _atom_site_aniso_U_12
    _atom_site_aniso_U_13
    _atom_site_aniso_U_23
    O1 0.0321(7) 0.0269(7) 0.0152(5) 0.0114(6) 0.0105(5) 0.0017(5)
    O2 0.0294(7) 0.0285(7) 0.0184(6) 0.0152(6) 0.0064(5) 0.0021(5)
    O3 0.0390(9) 0.0396(8) 0.0343(7) 0.0228(7) 0.0102(6) 0.0074(6)
    O4 0.0344(8) 0.0400(8) 0.0257(6) 0.0113(6) 0.0132(6) -0.0049(6)
    O5 0.0274(7) 0.0286(7) 0.0150(5) 0.0121(6) 0.0034(5) -0.0039(5)
    O6 0.0244(7) 0.0258(7) 0.0184(6) 0.0130(5) 0.0052(5) 0.0013(5)
    O7 0.0304(8) 0.0300(8) 0.0450(8) 0.0147(6) 0.0043(6) -0.0018(6)
    O8 0.0397(8) 0.0300(8) 0.0324(7) 0.0083(6) 0.0131(6) -0.0085(6)
    N1 0.0406(10) 0.0357(10) 0.0234(7) 0.0156(8) 0.0132(7) 0.0058(7)
    N2 0.0222(8) 0.0264(8) 0.0246(7) 0.0052(7) 0.0062(6) -0.0032(6)
    N3 0.0266(8) 0.0261(8) 0.0179(7) 0.0080(7) 0.0043(6) 0.0004(6)
    N4 0.0249(8) 0.0212(8) 0.0317(8) 0.0057(7) 0.0120(7) -0.0003(6)
    C1 0.0233(9) 0.0210(9) 0.0181(8) 0.0041(7) 0.0056(7) -0.0005(6)
    C2 0.0232(9) 0.0209(9) 0.0161(7) 0.0041(7) 0.0045(7) 0.0015(6)
    C3 0.0220(9) 0.0196(9) 0.0145(7) 0.0016(7) 0.0064(6) -0.0025(6)
    C4 0.0210(9) 0.0189(9) 0.0181(8) 0.0043(7) 0.0038(6) -0.0025(6)
    C5 0.0255(10) 0.0225(9) 0.0148(7) 0.0059(7) 0.0036(7) 0.0022(6)
    C6 0.0246(9) 0.0252(9) 0.0163(7) 0.0052(7) 0.0079(7) 0.0002(6)
    C7 0.0322(10) 0.0275(10) 0.0154(7) 0.0067(8) 0.0092(7) 0.0018(7)
    C8 0.0324(11) 0.0286(10) 0.0197(8) 0.0152(8) 0.0027(7) 0.0025(7)
    C9 0.0206(9) 0.0270(10) 0.0191(8) 0.0023(7) 0.0057(7) -0.0010(7)
    C10 0.0214(9) 0.0264(9) 0.0167(8) 0.0063(7) 0.0047(7) -0.0001(7)
    C11 0.0247(10) 0.0245(9) 0.0173(8) 0.0100(8) 0.0034(7) -0.0001(7)
    C12 0.0186(9) 0.0209(9) 0.0163(7) 0.0020(7) 0.0037(6) -0.0009(6)
    C13 0.0220(9) 0.0231(9) 0.0144(7) 0.0032(7) 0.0047(6) -0.0002(6)
    C14 0.0211(9) 0.0208(9) 0.0188(8) 0.0032(7) 0.0030(7) 0.0013(6)
    C15 0.0172(9) 0.0214(9) 0.0209(8) 0.0032(7) 0.0038(6) -0.0048(7)
    C16 0.0206(9) 0.0285(10) 0.0151(7) 0.0027(7) 0.0054(6) -0.0010(7)
    C17 0.0239(9) 0.0236(9) 0.0144(7) 0.0037(7) 0.0045(7) 0.0017(6)
    C20 0.0190(9) 0.0212(9) 0.0173(7) 0.0060(7) 0.0061(6) 0.0022(6)
    C21 0.0206(9) 0.0242(9) 0.0155(7) 0.0060(7) 0.0038(6) 0.0010(6)
    C22 0.0210(9) 0.0214(9) 0.0147(7) 0.0034(7) 0.0063(6) -0.0006(6)
    C23 0.0196(9) 0.0196(9) 0.0184(8) 0.0053(7) 0.0068(7) 0.0020(6)
    C24 0.0200(9) 0.0259(9) 0.0172(8) 0.0071(7) 0.0044(6) 0.0030(7)
    C25 0.0248(9) 0.0235(9) 0.0143(7) 0.0065(7) 0.0055(7) -0.0012(6)
    C26 0.0296(10) 0.0298(10) 0.0144(7) 0.0101(8) 0.0030(7) -0.0016(7)
    C27 0.0229(10) 0.0286(10) 0.0219(8) 0.0119(8) 0.0036(7) 0.0027(7)
    C28 0.0241(9) 0.0231(9) 0.0148(7) 0.0063(7) 0.0069(7) 0.0003(6)
    C29 0.0208(9) 0.0210(9) 0.0140(7) 0.0054(7) 0.0075(6) 0.0018(6)
    C30 0.0203(9) 0.0185(9) 0.0179(8) 0.0075(7) 0.0071(7) 0.0041(6)
    C31 0.0200(9) 0.0210(9) 0.0141(7) 0.0048(7) 0.0073(6) 0.0047(6)
    C32 0.0239(9) 0.0243(9) 0.0157(7) 0.0075(7) 0.0036(7) -0.0007(6)
    C33 0.0221(9) 0.0278(10) 0.0211(8) 0.0089(8) 0.0051(7) 0.0037(7)
    C34 0.0226(9) 0.0185(9) 0.0237(8) 0.0064(7) 0.0115(7) 0.0025(7)
    C35 0.0244(9) 0.0202(9) 0.0163(7) 0.0031(7) 0.0079(7) 0.0013(6)
    C36 0.0203(9) 0.0234(9) 0.0158(7) 0.0053(7) 0.0048(6) 0.0031(6)
_geom_special_details
;
All e.s.d.'s (except the e.s.d. in the dihedral angle between two l.s. planes)
are estimated using the full covariance matrix. The cell e.s.d.'s are taken
into account individually in the estimation of e.s.d.'s in distances, angles
and torsion angles; correlations between e.s.d.'s in cell parameters are only
used when they are defined by crystal symmetry. An approximate (isotropic)
treatment of cell e.s.d.'s is used for estimating e.s.d.'s involving l.s.
planes.
;
loop_
    _geom_bond_atom_site_label_1
    _geom_bond_atom_site_label_2
    _geom_bond_site_symmetry_2
    _geom_bond_distance
    _geom_bond_publ_flag
    O1 C3 . 1.3639(18) ?
    O1 C7 . 1.435(2) ?
    O2 C4 . 1.355(2) ?
    O2 C8 . 1.439(2) ?
    O3 N2 . 1.2248(19) ?
    O4 N2 . 1.2308(18) ?
    O5 C22 . 1.3602(18) ?
    O5 C26 . 1.432(2) ?
    O6 C23 . 1.3528(19) ?
    O6 C27 . 1.438(2) ?
    O7 N4 . 1.226(2) ?
    O8 N4 . 1.2299(19) ?
    N1 C11 . 1.148(2) ?
    N2 C15 . 1.471(2) ?
    N3 C30 . 1.148(2) ?
    N4 C34 . 1.472(2) ?
    C1 C6 . 1.396(2) ?
    C1 C2 . 1.415(2) ?
    C1 C9 . 1.453(2) ?
    C2 C3 . 1.377(2) ?
    C2 H2 . 0.9500 ?
    C3 C4 . 1.417(2) ?
    C4 C5 . 1.387(2) ?
    C5 C6 . 1.386(2) ?
    C5 H5 . 0.9500 ?
    C6 H6 . 0.9500 ?
    C7 H7A . 0.9800 ?
    C7 H7B . 0.9800 ?
    C7 H7C . 0.9800 ?
    C8 H8A . 0.9800 ?
    C8 H8B . 0.9800 ?
    C8 H8C . 0.9800 ?
    C9 C10 . 1.357(2) ?
    C9 H9 . 0.9500 ?
    C10 C11 . 1.447(2) ?
    C10 C12 . 1.478(2) ?
    C12 C13 . 1.397(2) ?
    C12 C17 . 1.408(2) ?
    C13 C14 . 1.385(2) ?
    C13 H13 . 0.9500 ?
    C14 C15 . 1.382(2) ?
    C14 H14 . 0.9500 ?
    C15 C16 . 1.375(2) ?
    C16 C17 . 1.379(2) ?
    C16 H16 . 0.9500 ?
    C17 H17 . 0.9500 ?
    C20 C25 . 1.400(2) ?
    C20 C21 . 1.414(2) ?
    C20 C28 . 1.450(2) ?
    C21 C22 . 1.381(2) ?
    C21 H21 . 0.9500 ?
    C22 C23 . 1.410(2) ?
    C23 C24 . 1.388(2) ?
    C24 C25 . 1.387(2) ?
    C24 H24 . 0.9500 ?
    C25 H25 . 0.9500 ?
    C26 H26A . 0.9800 ?
    C26 H26B . 0.9800 ?
    C26 H26C . 0.9800 ?
    C27 H27A . 0.9800 ?
    C27 H27B . 0.9800 ?
    C27 H27C . 0.9800 ?
    C28 C29 . 1.355(2) ?
    C28 H28 . 0.9500 ?
    C29 C30 . 1.444(2) ?
    C29 C31 . 1.481(2) ?
    C31 C32 . 1.395(2) ?
    C31 C36 . 1.404(2) ?
    C32 C33 . 1.390(2) ?
    C32 H32 . 0.9500 ?
    C33 C34 . 1.381(2) ?
    C33 H33 . 0.9500 ?
    C34 C35 . 1.381(2) ?
    C35 C36 . 1.381(2) ?
    C35 H35 . 0.9500 ?
    C36 H36 . 0.9500 ?
loop_
    _geom_angle_atom_site_label_1
    _geom_angle_atom_site_label_2
    _geom_angle_atom_site_label_3
    _geom_angle_site_symmetry_1
    _geom_angle_site_symmetry_3
    _geom_angle
    _geom_angle_publ_flag
    C3 O1 C7 . . 117.62(13) ?
    C4 O2 C8 . . 117.01(12) ?
    C22 O5 C26 . . 117.68(13) ?
    C23 O6 C27 . . 117.60(12) ?
    O3 N2 O4 . . 123.80(15) ?
    O3 N2 C15 . . 118.02(13) ?
    O4 N2 C15 . . 118.16(15) ?
    O7 N4 O8 . . 124.42(15) ?
    O7 N4 C34 . . 117.73(14) ?
    O8 N4 C34 . . 117.85(15) ?
    C6 C1 C2 . . 118.54(15) ?
    C6 C1 C9 . . 116.93(14) ?
    C2 C1 C9 . . 124.53(15) ?
    C3 C2 C1 . . 120.58(15) ?
    C3 C2 H2 . . 119.7 ?
    C1 C2 H2 . . 119.7 ?
    O1 C3 C2 . . 125.12(15) ?
    O1 C3 C4 . . 114.88(14) ?
    C2 C3 C4 . . 119.99(14) ?
    O2 C4 C5 . . 125.28(15) ?
    O2 C4 C3 . . 115.28(13) ?
    C5 C4 C3 . . 119.44(15) ?
    C6 C5 C4 . . 120.24(15) ?
    C6 C5 H5 . . 119.9 ?
    C4 C5 H5 . . 119.9 ?
    C5 C6 C1 . . 121.08(14) ?
    C5 C6 H6 . . 119.5 ?
    C1 C6 H6 . . 119.5 ?
    O1 C7 H7A . . 109.5 ?
    O1 C7 H7B . . 109.5 ?
    H7A C7 H7B . . 109.5 ?
    O1 C7 H7C . . 109.5 ?
    H7A C7 H7C . . 109.5 ?
    H7B C7 H7C . . 109.5 ?
    O2 C8 H8A . . 109.5 ?
    O2 C8 H8B . . 109.5 ?
    H8A C8 H8B . . 109.5 ?
    O2 C8 H8C . . 109.5 ?
    H8A C8 H8C . . 109.5 ?
    H8B C8 H8C . . 109.5 ?
    C10 C9 C1 . . 131.43(15) ?
    C10 C9 H9 . . 114.3 ?
    C1 C9 H9 . . 114.3 ?
    C9 C10 C11 . . 121.11(15) ?
    C9 C10 C12 . . 123.52(15) ?
    C11 C10 C12 . . 115.34(15) ?
    N1 C11 C10 . . 177.26(19) ?
    C13 C12 C17 . . 118.40(15) ?
    C13 C12 C10 . . 120.50(14) ?
    C17 C12 C10 . . 121.09(15) ?
    C14 C13 C12 . . 121.04(14) ?
    C14 C13 H13 . . 119.5 ?
    C12 C13 H13 . . 119.5 ?
    C15 C14 C13 . . 118.55(16) ?
    C15 C14 H14 . . 120.7 ?
    C13 C14 H14 . . 120.7 ?
    C16 C15 C14 . . 122.18(16) ?
    C16 C15 N2 . . 118.92(14) ?
    C14 C15 N2 . . 118.90(15) ?
    C15 C16 C17 . . 119.09(14) ?
    C15 C16 H16 . . 120.5 ?
    C17 C16 H16 . . 120.5 ?
    C16 C17 C12 . . 120.72(16) ?
    C16 C17 H17 . . 119.6 ?
    C12 C17 H17 . . 119.6 ?
    C25 C20 C21 . . 118.28(15) ?
    C25 C20 C28 . . 116.82(14) ?
    C21 C20 C28 . . 124.90(15) ?
    C22 C21 C20 . . 120.62(15) ?
    C22 C21 H21 . . 119.7 ?
    C20 C21 H21 . . 119.7 ?
    O5 C22 C21 . . 124.87(15) ?
    O5 C22 C23 . . 114.96(14) ?
    C21 C22 C23 . . 120.17(14) ?
    O6 C23 C24 . . 125.05(15) ?
    O6 C23 C22 . . 115.42(13) ?
    C24 C23 C22 . . 119.53(15) ?
    C25 C24 C23 . . 120.21(15) ?
    C25 C24 H24 . . 119.9 ?
    C23 C24 H24 . . 119.9 ?
    C24 C25 C20 . . 121.20(14) ?
    C24 C25 H25 . . 119.4 ?
    C20 C25 H25 . . 119.4 ?
    O5 C26 H26A . . 109.5 ?
    O5 C26 H26B . . 109.5 ?
    H26A C26 H26B . . 109.5 ?
    O5 C26 H26C . . 109.5 ?
    H26A C26 H26C . . 109.5 ?
    H26B C26 H26C . . 109.5 ?
    O6 C27 H27A . . 109.5 ?
    O6 C27 H27B . . 109.5 ?
    H27A C27 H27B . . 109.5 ?
    O6 C27 H27C . . 109.5 ?
    H27A C27 H27C . . 109.5 ?
    H27B C27 H27C . . 109.5 ?
    C29 C28 C20 . . 131.78(15) ?
    C29 C28 H28 . . 114.1 ?
    C20 C28 H28 . . 114.1 ?
    C28 C29 C30 . . 121.52(15) ?
    C28 C29 C31 . . 124.14(14) ?
    C30 C29 C31 . . 114.33(14) ?
    N3 C30 C29 . . 177.59(18) ?
    C32 C31 C36 . . 118.01(15) ?
    C32 C31 C29 . . 120.82(15) ?
    C36 C31 C29 . . 121.17(15) ?
    C33 C32 C31 . . 121.49(16) ?
    C33 C32 H32 . . 119.3 ?
    C31 C32 H32 . . 119.3 ?
    C34 C33 C32 . . 118.21(16) ?
    C34 C33 H33 . . 120.9 ?
    C32 C33 H33 . . 120.9 ?
    C35 C34 C33 . . 122.21(15) ?
    C35 C34 N4 . . 118.82(15) ?
    C33 C34 N4 . . 118.97(16) ?
    C34 C35 C36 . . 118.78(15) ?
    C34 C35 H35 . . 120.6 ?
    C36 C35 H35 . . 120.6 ?
    C35 C36 C31 . . 121.19(16) ?
    C35 C36 H36 . . 119.4 ?
    C31 C36 H36 . . 119.4 ?
loop_
    _geom_torsion_atom_site_label_1
    _geom_torsion_atom_site_label_2
    _geom_torsion_atom_site_label_3
    _geom_torsion_atom_site_label_4
    _geom_torsion_site_symmetry_1
    _geom_torsion_site_symmetry_2
    _geom_torsion_site_symmetry_3
    _geom_torsion_site_symmetry_4
    _geom_torsion
    _geom_torsion_publ_flag
    C6 C1 C2 C3 . . . . 2.1(3) ?
    C9 C1 C2 C3 . . . . -176.79(16) ?
    C7 O1 C3 C2 . . . . -1.8(2) ?
    C7 O1 C3 C4 . . . . 176.78(15) ?
    C1 C2 C3 O1 . . . . 179.45(16) ?
    C1 C2 C3 C4 . . . . 1.0(3) ?
    C8 O2 C4 C5 . . . . 3.9(2) ?
    C8 O2 C4 C3 . . . . -175.80(15) ?
    O1 C3 C4 O2 . . . . -2.5(2) ?
    C2 C3 C4 O2 . . . . 176.11(15) ?
    O1 C3 C4 C5 . . . . 177.76(15) ?
    C2 C3 C4 C5 . . . . -3.6(3) ?
    O2 C4 C5 C6 . . . . -176.56(16) ?
    C3 C4 C5 C6 . . . . 3.1(3) ?
    C4 C5 C6 C1 . . . . 0.0(3) ?
    C2 C1 C6 C5 . . . . -2.6(3) ?
    C9 C1 C6 C5 . . . . 176.37(16) ?
    C6 C1 C9 C10 . . . . -163.11(19) ?
    C2 C1 C9 C10 . . . . 15.8(3) ?
    C1 C9 C10 C11 . . . . -2.8(3) ?
    C1 C9 C10 C12 . . . . 175.28(17) ?
    C9 C10 C12 C13 . . . . 166.39(17) ?
    C11 C10 C12 C13 . . . . -15.4(2) ?
    C9 C10 C12 C17 . . . . -14.5(3) ?
    C11 C10 C12 C17 . . . . 163.69(16) ?
    C17 C12 C13 C14 . . . . 1.1(3) ?
    C10 C12 C13 C14 . . . . -179.74(16) ?
    C12 C13 C14 C15 . . . . 0.2(3) ?
    C13 C14 C15 C16 . . . . -1.3(3) ?
    C13 C14 C15 N2 . . . . 179.07(15) ?
    O3 N2 C15 C16 . . . . 176.16(16) ?
    O4 N2 C15 C16 . . . . -2.5(2) ?
    O3 N2 C15 C14 . . . . -4.2(2) ?
    O4 N2 C15 C14 . . . . 177.10(16) ?
    C14 C15 C16 C17 . . . . 1.0(3) ?
    N2 C15 C16 C17 . . . . -179.36(15) ?
    C15 C16 C17 C12 . . . . 0.4(3) ?
    C13 C12 C17 C16 . . . . -1.4(3) ?
    C10 C12 C17 C16 . . . . 179.45(16) ?
    C25 C20 C21 C22 . . . . 0.3(3) ?
    C28 C20 C21 C22 . . . . 179.07(16) ?
    C26 O5 C22 C21 . . . . 5.0(2) ?
    C26 O5 C22 C23 . . . . -175.15(15) ?
    C20 C21 C22 O5 . . . . 179.90(16) ?
    C20 C21 C22 C23 . . . . 0.1(3) ?
    C27 O6 C23 C24 . . . . -4.6(2) ?
    C27 O6 C23 C22 . . . . 175.45(15) ?
    O5 C22 C23 O6 . . . . 0.0(2) ?
    C21 C22 C23 O6 . . . . 179.80(15) ?
    O5 C22 C23 C24 . . . . 179.98(15) ?
    C21 C22 C23 C24 . . . . -0.2(3) ?
    O6 C23 C24 C25 . . . . 179.92(16) ?
    C22 C23 C24 C25 . . . . -0.1(3) ?
    C23 C24 C25 C20 . . . . 0.5(3) ?
    C21 C20 C25 C24 . . . . -0.6(3) ?
    C28 C20 C25 C24 . . . . -179.45(16) ?
    C25 C20 C28 C29 . . . . -175.78(18) ?
    C21 C20 C28 C29 . . . . 5.4(3) ?
    C20 C28 C29 C30 . . . . 4.5(3) ?
    C20 C28 C29 C31 . . . . -176.36(17) ?
    C28 C29 C31 C32 . . . . -164.68(16) ?
    C30 C29 C31 C32 . . . . 14.5(2) ?
    C28 C29 C31 C36 . . . . 15.9(3) ?
    C30 C29 C31 C36 . . . . -164.91(15) ?
    C36 C31 C32 C33 . . . . -1.0(2) ?
    C29 C31 C32 C33 . . . . 179.49(15) ?
    C31 C32 C33 C34 . . . . -1.9(3) ?
    C32 C33 C34 C35 . . . . 3.2(3) ?
    C32 C33 C34 N4 . . . . -177.59(15) ?
    O7 N4 C34 C35 . . . . 168.39(16) ?
    O8 N4 C34 C35 . . . . -12.2(2) ?
    O7 N4 C34 C33 . . . . -10.9(2) ?
    O8 N4 C34 C33 . . . . 168.55(16) ?
    C33 C34 C35 C36 . . . . -1.4(3) ?
    N4 C34 C35 C36 . . . . 179.41(15) ?
    C34 C35 C36 C31 . . . . -1.8(2) ?
    C32 C31 C36 C35 . . . . 2.9(2) ?
    C29 C31 C36 C35 . . . . -177.60(15) ?
