# Supplementary material for: trans-3-(3,4-Dimeth­oxy­phen­yl)-2-(4-nitro­phen­yl)prop-2-ene­nitrile
Source: Acta Crystallogr Sect E Struct Rep Online. 2010 Jun 23;66(Pt 7):o1733. doi: 10.1107/S1600536810023196 (PMC3006740; doi:10.1107/S1600536810023196)
Supplement: Supplementary file 2 [file e-66-o1733-Isup2.hkl]

# 
# h,k,l, Fc-squared, Fo-squared, sigma(Fo-squared) and status flag 
# 
data_I
_shelx_title '  P-1' 
_shelx_refln_list_code          4 
_shelx_F_calc_maximum      252.79 
_exptl_crystal_F_000       648.00 
_reflns_d_resolution_high  0.7697 
 
loop_ 
 _symmetry_equiv_pos_as_xyz 
 'x, y, z' 
 '-x, -y, -z' 
 
_cell_length_a    10.2211 
_cell_length_b    11.9460 
_cell_length_c    12.2764 
_cell_angle_alpha  91.094 
_cell_angle_beta   99.542 
_cell_angle_gamma 100.156 
 
_shelx_F_squared_multiplier     1.000 
 
loop_ 
 _refln_index_h 
 _refln_index_k 
 _refln_index_l 
 _refln_F_squared_calc 
 _refln_F_squared_meas 
 _refln_F_squared_sigma 
 _refln_observed_status 
   1   0   0      138.19      111.06      2.63 o 
   2   0   0      911.69      821.15     16.26 o 
   3   0   0       62.08       46.49      2.78 o 
   4   0   0      301.56      303.99      9.61 o 
   5   0   0      288.79      359.76      9.14 o 
   6   0   0      158.08      183.19      5.98 o 
   7   0   0       51.59       44.97      6.10 o 
   8   0   0       61.70       59.12      7.24 o 
   9   0   0      122.19      110.77     17.04 o 
  10   0   0        0.00       -3.61      7.39 o 
  11   0   0       31.98       26.63     13.84 o 
  12   0   0      259.13      292.08     18.54 o 
 -13   1   0       30.06       20.10      9.20 o 
 -12   1   0       99.82       83.32     17.90 o 
 -11   1   0      366.10      374.88     19.43 o 
 -10   1   0      200.02      185.64     13.26 o 
  -9   1   0       35.61       32.45      6.80 o 
  -8   1   0      238.08      231.07     15.37 o 
  -7   1   0      393.27      439.63     16.85 o 
  -6   1   0      362.31      384.54     14.50 o 
  -5   1   0     2441.76     2429.96     61.11 o 
  -4   1   0      517.02      515.79     21.13 o 
  -3   1   0      630.04      567.10     16.11 o 
  -2   1   0      414.74      420.25     11.94 o 
  -1   1   0     1109.94      977.83     37.31 o 
   0   1   0      104.25       92.10      2.19 o 
   1   1   0        3.49       -6.69      4.46 o 
   2   1   0      104.68      121.84      9.92 o 
   3   1   0        9.37       13.00      1.73 o 
   4   1   0      198.51      173.93      5.73 o 
   5   1   0      623.31      578.19     13.65 o 
   6   1   0      141.46      181.40      6.75 o 
   7   1   0      526.64      581.48     17.63 o 
   8   1   0      220.80      233.50     12.41 o 
   9   1   0       32.06       36.21      6.74 o 
  10   1   0        0.23        0.04      4.93 o 
  11   1   0       17.71        7.67     10.28 o 
  12   1   0      141.31      125.93     23.16 o 
 -13   2   0        5.31       -5.13     17.87 o 
 -12   2   0       98.17       94.01     12.41 o 
 -11   2   0      353.07      354.37     19.09 o 
 -10   2   0       60.01       54.35     14.94 o 
  -9   2   0        5.50       -2.90      4.49 o 
  -8   2   0       84.46       93.37      9.00 o 
  -7   2   0       98.75      106.39      8.48 o 
  -6   2   0      488.41      581.40     19.38 o 
  -5   2   0      937.71      940.75     26.77 o 
  -4   2   0      251.58      298.26     10.98 o 
  -3   2   0     1698.10     1630.19     31.83 o 
  -2   2   0      283.71      275.80     10.00 o 
  -1   2   0     1315.30     1294.18     26.90 o 
   0   2   0       49.29       36.73      1.81 o 
   1   2   0       19.45       26.75      3.61 o 
   2   2   0    63901.57    64685.18   1578.54 o 
   3   2   0      361.41      298.86      9.76 o 
   4   2   0       43.29       39.93      3.84 o 
   5   2   0       19.75       22.05      3.46 o 
   6   2   0       28.62       22.65      3.31 o 
   7   2   0       77.69       99.44      7.03 o 
   8   2   0       56.74       60.78      8.29 o 
   9   2   0      255.80      257.21     13.95 o 
  10   2   0        0.84        0.70      6.76 o 
  11   2   0       99.78       80.73     18.70 o 
  12   2   0        2.41      -17.24     14.64 o 
 -13   3   0        0.41      -14.78     15.08 o 
 -12   3   0      127.39      115.86     13.18 o 
 -11   3   0       43.45       35.30     10.22 o 
 -10   3   0       58.59       50.28      8.88 o 
  -9   3   0      183.65      175.11     25.62 o 
  -8   3   0       25.85       33.33      6.46 o 
  -7   3   0       48.39       49.80      7.22 o 
  -6   3   0      302.44      284.82     12.64 o 
  -5   3   0     3709.59     3937.53     96.36 o 
  -4   3   0      501.70      588.64     13.37 o 
  -3   3   0       40.29       44.52      2.87 o 
  -2   3   0      662.82      628.03     29.37 o 
  -1   3   0      104.18       91.32      7.95 o 
   0   3   0        0.26        2.70      0.95 o 
   1   3   0     2210.51     2121.84     40.81 o 
   2   3   0      499.43      455.07     12.87 o 
   3   3   0      113.73       95.59      6.25 o 
   4   3   0       52.79       59.39      3.83 o 
   5   3   0      844.28      771.09     22.02 o 
   6   3   0      107.26      121.79      8.22 o 
   7   3   0      159.11      163.43      7.55 o 
   8   3   0        3.32        1.74      4.07 o 
   9   3   0       36.95       33.73      6.52 o 
  10   3   0       51.79       47.99     14.64 o 
  11   3   0       54.99       66.22     17.64 o 
  12   3   0        1.22      -20.57     13.71 o 
 -13   4   0       20.79       16.25     18.24 o 
 -12   4   0        7.21        5.54      7.49 o 
 -11   4   0       17.34       12.57      7.37 o 
 -10   4   0      137.40      126.35     12.07 o 
  -9   4   0      519.80      547.96     21.97 o 
  -8   4   0       55.60       63.61      7.88 o 
  -7   4   0       26.22       17.93      5.01 o 
  -6   4   0        5.74        7.06      3.67 o 
  -5   4   0        1.03        0.58      1.71 o 
  -4   4   0     1267.88     1379.96     28.24 o 
  -2   4   0      108.44       98.15      4.05 o 
  -1   4   0     1710.56     1596.66     41.19 o 
   0   4   0     4839.93     4416.49     83.52 o 
   1   4   0        0.01        1.42      1.56 o 
   2   4   0     2468.97     2369.83     55.83 o 
   3   4   0      130.02      141.74      5.24 o 
   4   4   0     2185.75     2333.70     46.53 o 
   5   4   0      129.16      113.92      5.76 o 
   6   4   0       41.18       38.35      4.13 o 
   7   4   0       20.57       21.77      3.87 o 
   8   4   0      282.24      281.40     22.63 o 
   9   4   0        0.19      -11.71      8.85 o 
  10   4   0        4.84       -3.46     12.11 o 
  11   4   0       13.27      -18.17     12.11 o 
 -12   5   0        1.49       -2.00      8.05 o 
 -11   5   0      110.16       70.49     10.41 o 
 -10   5   0       63.38       48.55      8.81 o 
  -9   5   0       40.35       38.16      7.68 o 
  -8   5   0     1027.68     1059.05     32.96 o 
  -7   5   0        2.22        2.50      4.22 o 
  -6   5   0      186.82      192.31      7.16 o 
  -5   5   0      236.41      235.60      8.91 o 
  -4   5   0       23.70       24.21      2.91 o 
  -3   5   0      430.36      468.62     11.64 o 
  -2   5   0     1359.35     1475.31     29.80 o 
  -1   5   0      504.50      494.61     13.94 o 
   0   5   0       93.93       92.71      3.74 o 
   1   5   0     2105.93     1853.21     36.69 o 
   2   5   0      613.46      542.23     15.27 o 
   3   5   0     1750.26     1860.02     37.63 o 
   4   5   0      429.70      446.48     11.80 o 
   5   5   0        6.78       12.61      2.80 o 
   6   5   0      186.40      208.29      8.38 o 
   7   5   0      204.80      214.92     12.28 o 
   8   5   0        0.65       -2.46      8.32 o 
   9   5   0       12.33        3.06     10.38 o 
  10   5   0        1.11      -11.78     10.78 o 
  11   5   0       27.10       21.70     15.97 o 
 -12   6   0        1.30       -3.94      6.58 o 
 -11   6   0      258.50      283.58     17.37 o 
 -10   6   0        4.71        9.73      6.52 o 
  -9   6   0        0.03       -7.00      4.67 o 
  -8   6   0     1221.56     1193.36     36.33 o 
  -7   6   0       15.61       24.18      5.99 o 
  -6   6   0        3.95        3.12      2.68 o 
  -5   6   0      512.07      542.05     13.90 o 
  -4   6   0       79.98       92.05      5.17 o 
  -3   6   0       63.63       64.30      4.12 o 
  -2   6   0      436.20      467.82     11.59 o 
  -1   6   0     2200.91     2043.69     40.60 o 
   0   6   0      208.97      186.95      5.98 o 
   1   6   0      104.48      117.61      4.63 o 
   2   6   0      231.23      231.68      6.99 o 
   3   6   0        7.61        8.97      2.06 o 
   4   6   0      614.72      692.67     16.67 o 
   5   6   0       53.07       62.24      6.71 o 
   6   6   0      243.18      239.54     12.54 o 
   7   6   0      157.32      152.46     11.28 o 
   8   6   0       61.07       67.89     13.51 o 
   9   6   0       67.24       79.67     16.31 o 
  10   6   0      275.98      308.23     28.02 o 
 -12   7   0        5.42        9.85      7.40 o 
 -11   7   0        0.18        3.76      6.56 o 
 -10   7   0       18.02       14.24      6.72 o 
  -9   7   0      134.09      108.05     10.65 o 
  -8   7   0       37.25       48.55      7.80 o 
  -7   7   0      102.66       99.19      8.92 o 
  -6   7   0      797.60      789.16     19.72 o 
  -5   7   0       74.80       84.22      6.96 o 
  -4   7   0        3.72        6.10      2.49 o 
  -3   7   0      137.56      177.30      6.68 o 
  -2   7   0      204.45      168.75      6.16 o 
  -1   7   0     1715.90     1668.79     49.21 o 
   0   7   0        6.96        9.90      1.99 o 
   1   7   0       78.40       73.95      4.03 o 
   2   7   0       79.30       83.05      5.12 o 
   3   7   0      135.12      161.62      6.32 o 
   4   7   0      495.52      513.29     29.75 o 
   5   7   0      313.90      326.36     14.02 o 
   6   7   0       56.84       62.16      7.92 o 
   7   7   0       70.70       86.91      9.45 o 
   8   7   0       19.42       10.18     10.12 o 
   9   7   0       35.45       21.50     12.78 o 
  10   7   0       10.31       -8.39     12.91 o 
 -12   8   0       26.22       18.63      7.88 o 
 -11   8   0        0.37       -2.27      5.79 o 
 -10   8   0        0.39       -0.64      8.15 o 
  -9   8   0      244.34      253.94     15.01 o 
  -8   8   0       35.30       33.80      6.62 o 
  -7   8   0        0.17        0.42      4.22 o 
  -6   8   0       16.23       13.08      3.59 o 
  -5   8   0      945.29      990.64     22.97 o 
  -4   8   0       24.41       25.13      3.42 o 
  -3   8   0      170.81      191.20      7.15 o 
  -2   8   0      827.89      839.07     19.24 o 
  -1   8   0       35.92       32.12      3.54 o 
   0   8   0        1.69        5.08      1.95 o 
   1   8   0       55.91       56.92      5.99 o 
   2   8   0        1.11        0.85      2.10 o 
   3   8   0       26.45       33.79      5.45 o 
   4   8   0       39.77       36.52      5.92 o 
   5   8   0       22.10       38.39     10.68 o 
   6   8   0       40.86       56.58     10.38 o 
   7   8   0       22.68       13.53      6.56 o 
   8   8   0        0.00        0.80      9.78 o 
   9   8   0       58.54       43.59     14.58 o 
 -11   9   0        1.13        2.60      6.16 o 
 -10   9   0        7.54       12.50      6.28 o 
  -9   9   0      116.65      147.53     34.58 o 
  -8   9   0      124.06      131.29     21.90 o 
  -7   9   0       16.75       15.19      4.96 o 
  -6   9   0        1.43        0.33      3.11 o 
  -5   9   0      262.65      267.34      9.76 o 
  -4   9   0      141.43      148.50      7.17 o 
  -3   9   0        2.89        1.80      2.38 o 
  -2   9   0        0.51        1.54      2.16 o 
  -1   9   0       53.01       54.01      6.77 o 
   0   9   0       47.12       51.54      4.62 o 
   1   9   0        0.27        2.04      4.73 o 
   2   9   0        0.45       -4.59      6.26 o 
   3   9   0      102.30      117.89      9.04 o 
   4   9   0      244.79      280.61     14.71 o 
   5   9   0        2.55        2.01      4.91 o 
   6   9   0       38.87       39.92      7.82 o 
   7   9   0       28.98       35.61      8.28 o 
   8   9   0        0.06      -13.44      9.32 o 
   9   9   0        8.17       -9.38     11.85 o 
 -11  10   0      183.58      177.17     21.63 o 
 -10  10   0        3.05        6.92      8.32 o 
  -9  10   0       16.75       20.10      9.25 o 
  -8  10   0      113.38      107.36     14.58 o 
  -7  10   0       99.22       84.46     12.51 o 
  -6  10   0      360.56      374.75     15.54 o 
  -5  10   0        1.08       -1.75      3.77 o 
  -4  10   0       16.34       14.33      4.61 o 
  -3  10   0      824.72      898.47     31.22 o 
  -2  10   0      130.28      147.62      8.95 o 
  -1  10   0       16.60       15.90      2.98 o 
   0  10   0        6.15        8.58      3.77 o 
   1  10   0       22.24       21.95      4.77 o 
   2  10   0       41.88       42.46     10.38 o 
   3  10   0       28.21       31.90      8.15 o 
   4  10   0        9.65        9.00      4.99 o 
   5  10   0       42.48       42.89     11.61 o 
   6  10   0       31.68       16.63     14.38 o 
   7  10   0       46.56       48.11      9.29 o 
   8  10   0        3.14       -7.99     10.58 o 
 -10  11   0      329.90      405.20     29.02 o 
  -9  11   0        5.74        2.00      7.65 o 
  -8  11   0        0.49        5.19      7.32 o 
  -7  11   0      153.82      194.35     17.64 o 
  -6  11   0       36.38       37.62     10.38 o 
  -5  11   0       96.02       77.38      8.14 o 
  -4  11   0      202.32      203.92     14.78 o 
  -3  11   0      299.39      303.40     13.52 o 
  -2  11   0        0.13        2.33      3.72 o 
  -1  11   0       17.18       13.84      8.32 o 
   0  11   0        0.31       -1.00      7.19 o 
   1  11   0      113.17      119.54     15.31 o 
   2  11   0      271.22      238.34     19.77 o 
   3  11   0        0.06       -8.25      6.86 o 
   4  11   0        0.00       -3.99      8.19 o 
   5  11   0        4.41       -6.72      8.85 o 
   6  11   0      217.65      180.70     21.17 o 
   7  11   0       34.01       17.90     12.38 o 
 -10  12   0       56.66       67.89     14.24 o 
  -9  12   0      990.73     1206.21     56.31 o 
  -8  12   0        5.54        7.92      7.59 o 
  -7  12   0       17.44        7.92      7.45 o 
  -6  12   0       30.94       16.66      7.99 o 
  -5  12   0       31.14       22.06      7.85 o 
  -4  12   0      237.20      222.48     13.21 o 
  -3  12   0      121.76      133.76     16.31 o 
  -2  12   0       58.73       52.45     11.51 o 
  -1  12   0      504.39      487.60     28.69 o 
   0  12   0      160.14      150.35     17.70 o 
   1  12   0      306.55      289.46     21.96 o 
   2  12   0       95.29       68.89     13.11 o 
   3  12   0        1.73       -8.52      8.25 o 
   4  12   0       55.07       47.92     13.38 o 
   5  12   0       35.11       16.51     12.05 o 
   6  12   0        1.12      -14.58      9.72 o 
  -9  13   0        7.94       12.11      9.72 o 
  -8  13   0      550.88      681.81     37.87 o 
  -7  13   0        0.01       -5.52      6.66 o 
  -6  13   0        0.00       -1.33      6.66 o 
  -5  13   0       11.34       12.32      7.49 o 
  -4  13   0        0.44       -6.59      7.45 o 
  -3  13   0       10.25        1.53      8.12 o 
  -2  13   0      367.10      336.91     23.83 o 
  -1  13   0      175.47      172.18     19.37 o 
   0  13   0       11.22        3.59      8.92 o 
   1  13   0      193.64      161.67     18.64 o 
   2  13   0        3.17      -10.85      9.12 o 
   3  13   0       30.67       28.15     12.85 o 
   4  13   0       13.18       -8.99     10.52 o 
   5  13   0        0.93       -0.20     11.71 o 
  -7  14   0      101.61      124.20     17.11 o 
  -6  14   0       47.69       62.03     12.18 o 
  -5  14   0       45.53       35.14     12.38 o 
  -4  14   0       62.36       34.94     11.98 o 
  -3  14   0        5.86      -10.72      8.25 o 
  -2  14   0       38.90       37.54     12.71 o 
  -1  14   0       14.60       10.12     10.25 o 
   0  14   0        0.64       -5.32      9.25 o 
   1  14   0      534.06      546.57     33.88 o 
   2  14   0       69.11       65.49     15.71 o 
   3  14   0       81.70       54.18     15.57 o 
  -5  15   0       24.23       -0.87     10.98 o 
  -4  15   0       36.31       16.44     11.91 o 
  -3  15   0        0.09      -12.68      8.45 o 
  -2  15   0       12.13       -3.06     10.45 o 
  -1  15   0        5.98       11.98     11.85 o 
   0  15   0      269.74      262.63     25.42 o 
  -1 -15   1       58.79       51.91     15.11 o 
   0 -15   1      303.58      304.10     26.82 o 
   1 -15   1       19.22        7.85     11.51 o 
   2 -15   1        0.87      -14.38      9.58 o 
   3 -15   1        0.07       -2.33     10.85 o 
   4 -15   1        7.80       -6.59     10.38 o 
   5 -15   1        2.78      -11.65     10.18 o 
  -3 -14   1      165.61      164.40     22.23 o 
  -2 -14   1      176.44      157.21     21.17 o 
  -1 -14   1       56.27       25.03     12.78 o 
   0 -14   1       20.61        8.05     10.72 o 
   1 -14   1       80.95       64.29     15.04 o 
   2 -14   1       78.11       41.73     13.11 o 
   3 -14   1       23.04        8.39     10.32 o 
   4 -14   1       61.89       48.59     13.64 o 
   5 -14   1       21.42       36.55      7.80 o 
   6 -14   1       33.74       40.93     10.98 o 
   7 -14   1      140.13      139.17     17.57 o 
  -5 -13   1        0.10       -7.19     10.38 o 
  -4 -13   1      124.47       82.53     16.71 o 
  -3 -13   1       28.44       11.12     11.78 o 
  -2 -13   1       77.72       62.50     14.31 o 
  -1 -13   1        5.69       -9.92      8.65 o 
   0 -13   1      256.34      279.67     23.03 o 
   1 -13   1        5.88       -0.13      9.38 o 
   2 -13   1      366.37      368.73     25.96 o 
   3 -13   1      284.71      285.33     22.63 o 
   4 -13   1       10.01       10.54      6.02 o 
   5 -13   1        2.20       -1.87      4.97 o 
   6 -13   1       19.10       26.82      9.05 o 
   7 -13   1        2.70        4.53      8.19 o 
   8 -13   1        0.51       -0.47      8.32 o 
  -6 -12   1       12.41        3.79     12.05 o 
  -5 -12   1      168.63      145.49     19.83 o 
  -4 -12   1        8.45        5.32     10.38 o 
  -3 -12   1        2.95       -3.19      9.32 o 
  -2 -12   1       11.79        3.53      9.65 o 
  -1 -12   1      176.28      150.55     18.24 o 
   0 -12   1       44.30       42.86     11.78 o 
   1 -12   1      608.56      589.69     32.01 o 
   2 -12   1        0.04        2.25      4.37 o 
   3 -12   1      121.62      125.33     27.22 o 
   4 -12   1      191.81      185.94     11.70 o 
   5 -12   1      375.32      389.08     35.94 o 
   6 -12   1        1.25        0.80      5.99 o 
   7 -12   1       12.21       11.38      7.99 o 
   8 -12   1        9.76        6.32      8.25 o 
   9 -12   1       45.49       35.54     11.38 o 
  -7 -11   1       57.00       47.92     14.58 o 
  -6 -11   1      129.63      115.28     17.97 o 
  -5 -11   1       14.62       16.84     10.65 o 
  -4 -11   1        3.44       -6.39      8.72 o 
  -3 -11   1        3.51       10.58      9.25 o 
  -2 -11   1       74.51       50.25     12.05 o 
  -1 -11   1       17.42       16.57      9.12 o 
   0 -11   1      159.38      124.66     15.17 o 
   1 -11   1       88.33       93.41      7.97 o 
   2 -11   1        5.69        1.99      3.96 o 
   3 -11   1      164.61      165.89     10.43 o 
   4 -11   1      541.24      541.40     19.72 o 
   5 -11   1      487.58      472.10     18.40 o 
   6 -11   1       26.48       21.92      7.75 o 
   7 -11   1        2.93       -2.33      5.79 o 
   8 -11   1       21.25       18.77      8.79 o 
   9 -11   1        7.02       -0.73      7.12 o 
  10 -11   1       96.10       87.72     15.57 o 
  -8 -10   1        1.47       -6.72      7.56 o 
  -7 -10   1       64.10       81.35     11.05 o 
  -6 -10   1       10.79        3.60      6.41 o 
  -5 -10   1       10.16       15.83      6.23 o 
  -4 -10   1       12.62        9.41      5.28 o 
  -3 -10   1      174.42      147.02     16.91 o 
  -2 -10   1        0.13        5.26      7.72 o 
  -1 -10   1      113.15      117.27     14.11 o 
   0 -10   1      214.70      217.84     23.59 o 
   1 -10   1        0.03       -1.75      3.08 o 
   2 -10   1        3.93        7.55      3.88 o 
   3 -10   1     1199.49     1208.95     34.51 o 
   4 -10   1      245.08      242.04     12.03 o 
   5 -10   1       25.86       27.01      5.61 o 
   6 -10   1        9.92        3.67      4.52 o 
   7 -10   1        0.86       -0.27      6.26 o 
   8 -10   1        1.94        3.66      7.25 o 
   9 -10   1        3.24        3.39      7.45 o 
  10 -10   1        0.27        2.53      8.05 o 
  11 -10   1      277.89      310.95     25.76 o 
  -9  -9   1       70.41       80.47     18.24 o 
  -8  -9   1       10.63        0.03      9.25 o 
  -7  -9   1       11.28        0.03      9.25 o 
  -6  -9   1       41.84       41.15      8.04 o 
  -5  -9   1        4.30       -0.56      4.70 o 
  -4  -9   1      480.41      547.91     19.84 o 
  -3  -9   1       29.66       37.08      5.71 o 
  -2  -9   1        5.26        4.22      3.40 o 
  -1  -9   1      164.08      123.80     13.38 o 
   0  -9   1      313.76      316.97      9.50 o 
   1  -9   1       59.16       78.83      4.60 o 
   2  -9   1        9.02        7.99      2.42 o 
   3  -9   1        7.19        5.31      2.46 o 
   4  -9   1      257.43      258.30      9.15 o 
   5  -9   1     1141.21     1156.12     26.25 o 
   6  -9   1       38.27       36.01      7.52 o 
   7  -9   1      342.98      357.31     29.88 o 
   8  -9   1      104.36       92.78     13.91 o 
   9  -9   1       30.11       39.67     10.92 o 
  10  -9   1        1.02       -4.86      6.66 o 
  11  -9   1        8.12        8.05      8.72 o 
  -9  -8   1       11.56       -2.46     12.18 o 
  -8  -8   1       11.86       -1.86      6.72 o 
  -7  -8   1        1.67       -4.95      5.78 o 
  -6  -8   1       49.61       48.11      8.35 o 
  -5  -8   1       30.78       32.06      6.37 o 
  -4  -8   1       28.50       29.53      5.66 o 
  -3  -8   1      107.38      118.25      5.95 o 
  -2  -8   1        0.17        3.26      2.26 o 
  -1  -8   1      409.25      392.12     15.11 o 
   0  -8   1       77.95       84.58      4.55 o 
   1  -8   1       75.75       84.32      4.53 o 
   2  -8   1        1.40        1.64      1.76 o 
   3  -8   1       74.89       86.45      5.16 o 
   4  -8   1       50.36       53.57      4.34 o 
   5  -8   1     2919.71     3243.24     92.57 o 
   6  -8   1      189.54      204.66     13.62 o 
   7  -8   1      240.77      242.72     12.85 o 
   8  -8   1      231.89      235.84     23.59 o 
   9  -8   1       87.60       86.70      9.86 o 
  10  -8   1       65.00       62.32      9.33 o 
  11  -8   1        0.55        2.02      6.01 o 
  12  -8   1       15.47       18.55      9.75 o 
 -10  -7   1        0.02      -17.77     11.85 o 
  -9  -7   1      157.17      153.28     20.77 o 
  -8  -7   1       25.56       21.83      7.45 o 
  -7  -7   1       14.32        8.25      6.19 o 
  -6  -7   1       33.33       26.30      6.52 o 
  -5  -7   1        5.00        1.34      4.54 o 
  -4  -7   1      316.86      367.41     10.98 o 
  -3  -7   1       91.05       69.32      7.41 o 
  -2  -7   1      549.49      632.01     18.54 o 
  -1  -7   1      268.84      231.27     17.89 o 
   0  -7   1      120.77      128.49      6.36 o 
   1  -7   1     2857.53     2939.31     57.57 o 
   2  -7   1      152.91      131.83      5.32 o 
   3  -7   1       97.62      104.00      5.08 o 
   4  -7   1       12.10       17.31      2.92 o 
   5  -7   1       14.48       15.83      3.21 o 
   6  -7   1     3380.12     3547.44     70.10 o 
   7  -7   1     1086.01     1070.75     36.44 o 
   8  -7   1       20.30       14.69      5.95 o 
   9  -7   1        8.18        4.19      5.56 o 
  10  -7   1      135.56      110.62     11.56 o 
  11  -7   1       43.58       59.69      9.99 o 
  12  -7   1       67.99       60.30     23.26 o 
 -11  -6   1        0.03      -13.11     14.98 o 
 -10  -6   1       89.41       74.14     18.10 o 
  -9  -6   1      245.37      265.36     24.83 o 
  -8  -6   1       94.82       81.13     14.84 o 
  -7  -6   1        2.28       -0.12      5.43 o 
  -6  -6   1        2.08        3.68      4.90 o 
  -5  -6   1      201.44      202.91      8.05 o 
  -4  -6   1       71.11       70.76      6.12 o 
  -3  -6   1      204.66      201.18      6.97 o 
  -2  -6   1        9.87        7.96      1.89 o 
  -1  -6   1      108.37      104.00     10.31 o 
   0  -6   1        0.35        2.64      2.77 o 
   1  -6   1      184.99      185.08      5.91 o 
   2  -6   1      324.22      340.87      9.50 o 
   3  -6   1       20.19       24.96      2.75 o 
   4  -6   1     1693.18     1692.68     60.77 o 
   5  -6   1        9.45        7.87      2.83 o 
   6  -6   1       61.37       59.99      4.70 o 
   7  -6   1     3033.47     3174.74     81.27 o 
   8  -6   1       10.61       14.41      6.03 o 
   9  -6   1      350.71      344.81     17.38 o 
  10  -6   1      215.97      204.39     14.36 o 
  11  -6   1        0.08      -12.98     12.65 o 
  12  -6   1       11.44       11.39      8.35 o 
 -11  -5   1        0.35      -19.47     12.98 o 
 -10  -5   1       13.93       -1.93     12.25 o 
  -9  -5   1      101.38      117.81     18.04 o 
  -8  -5   1        0.17       -1.40      9.05 o 
  -7  -5   1       84.68       82.29      6.21 o 
  -6  -5   1        1.32       -2.74      3.25 o 
  -5  -5   1       47.67       36.99      3.91 o 
  -4  -5   1      644.98      647.16     20.35 o 
  -3  -5   1      484.82      561.22     13.48 o 
  -2  -5   1       58.10       59.44      3.51 o 
  -1  -5   1      129.81       97.65      8.69 o 
   0  -5   1      171.16      199.34      5.75 o 
   1  -5   1       37.75       42.81      2.69 o 
   2  -5   1      185.27      186.45      5.89 o 
   3  -5   1      253.57      284.76     13.20 o 
   4  -5   1      119.13      128.32      5.72 o 
   5  -5   1      417.34      447.48     11.80 o 
   6  -5   1       70.41       68.73      4.63 o 
   7  -5   1       58.91       63.57      7.59 o 
   8  -5   1      202.55      190.82     12.70 o 
   9  -5   1       47.19       48.68      8.48 o 
  10  -5   1        0.78       -1.60     13.24 o 
  11  -5   1      121.28       96.01     11.82 o 
  12  -5   1        1.92        1.07      9.09 o 
 -11  -4   1       17.53       -2.80     14.71 o 
 -10  -4   1       35.52       41.00     14.78 o 
  -9  -4   1        2.51       -6.46     10.25 o 
  -8  -4   1       49.25       48.80      6.82 o 
  -7  -4   1        0.09       -0.49      2.83 o 
  -6  -4   1       48.52       51.00      6.36 o 
  -5  -4   1      168.48      188.87     13.88 o 
  -4  -4   1      121.47      112.94      7.16 o 
  -3  -4   1      263.36      252.23      7.45 o 
  -2  -4   1      529.64      455.49     16.37 o 
  -1  -4   1       31.14       34.68      5.32 o 
   0  -4   1      885.35      809.36     16.76 o 
   1  -4   1     1505.09     1519.08     33.78 o 
   2  -4   1        4.00        5.72      1.64 o 
   3  -4   1      820.25      733.20     20.44 o 
   4  -4   1       38.33       34.35      3.18 o 
   5  -4   1      138.47      144.33      5.64 o 
   6  -4   1       19.83       29.06      5.13 o 
   7  -4   1        0.37        5.40      4.06 o 
   8  -4   1       74.38       78.67      8.81 o 
   9  -4   1     1133.12     1215.15     37.94 o 
  10  -4   1      137.81      119.70     12.01 o 
  11  -4   1      119.95      115.83     12.58 o 
  12  -4   1       61.42       48.06     10.15 o 
 -12  -3   1        6.55      -19.23     15.77 o 
 -11  -3   1      111.04      114.68     21.36 o 
 -10  -3   1        2.68       -6.66     11.71 o 
  -9  -3   1       23.28       25.03      6.01 o 
  -8  -3   1      435.41      464.08     18.28 o 
  -7  -3   1       18.89       17.74      3.66 o 
  -6  -3   1      102.90      111.66      6.13 o 
  -5  -3   1      137.66      121.06      5.91 o 
  -4  -3   1      453.87      440.69     11.35 o 
  -2  -3   1     4250.63     3817.97     88.45 o 
   0  -3   1      127.39      153.83      4.20 o 
   1  -3   1      982.71      871.95     17.61 o 
   2  -3   1       58.55       63.03      4.12 o 
   3  -3   1      244.58      273.71      8.95 o 
   4  -3   1      775.32      874.08     18.55 o 
   5  -3   1     1379.11     1489.17     39.58 o 
   6  -3   1      808.33      798.46     25.79 o 
   7  -3   1       32.47       35.97      5.77 o 
   8  -3   1       11.12       12.87      5.11 o 
   9  -3   1      403.53      408.22     18.58 o 
  10  -3   1      123.44      144.19     12.10 o 
  11  -3   1       31.14       23.08      8.02 o 
  12  -3   1       91.67       90.18     12.70 o 
 -12  -2   1       89.62       74.01     20.77 o 
 -11  -2   1        8.18        4.70     11.78 o 
 -10  -2   1        0.39       -6.84      4.56 o 
  -9  -2   1       82.59       87.24      9.17 o 
  -8  -2   1       87.31       83.62      8.40 o 
  -7  -2   1       57.12       67.02      6.17 o 
  -6  -2   1       92.56      107.99      5.77 o 
  -5  -2   1        0.86        2.13      2.07 o 
  -4  -2   1      247.68      303.66     14.67 o 
  -3  -2   1      632.94      559.43     12.73 o 
  -2  -2   1    10600.87    10825.35    202.63 o 
  -1  -2   1     1540.86     1422.36     33.61 o 
   0  -2   1     6571.45     6111.81    138.24 o 
   1  -2   1        0.11        2.66      2.15 o 
   2  -2   1     6794.06     6346.16    118.65 o 
   3  -2   1     1002.28     1044.34     21.06 o 
   4  -2   1      700.60      711.88     20.42 o 
   5  -2   1      396.72      404.98     20.67 o 
   6  -2   1      370.87      392.56     15.77 o 
   7  -2   1      193.76      175.61     16.07 o 
   8  -2   1        0.01        5.08      4.52 o 
   9  -2   1       35.20       25.77      6.59 o 
  10  -2   1      412.38      417.19     19.58 o 
  11  -2   1      107.33      106.94     12.26 o 
  12  -2   1       11.57        1.56     23.99 o 
 -12  -1   1      273.29      237.74     28.35 o 
 -11  -1   1        2.09        1.28      7.32 o 
 -10  -1   1        1.74        3.47      5.19 o 
  -9  -1   1      512.23      507.10     31.75 o 
  -8  -1   1        4.45        2.77      5.92 o 
  -7  -1   1      246.95      257.61      8.64 o 
  -6  -1   1      565.51      551.54     13.96 o 
  -5  -1   1     1413.18     1510.91     31.02 o 
  -4  -1   1      403.41      400.83     10.02 o 
  -3  -1   1       32.73       35.46      3.09 o 
  -2  -1   1      394.08      426.19      9.58 o 
  -1  -1   1      337.47      343.16     13.16 o 
   0  -1   1     1799.48     1620.77     54.54 o 
   1  -1   1      622.26      560.12     14.14 o 
   2  -1   1        9.80       15.23      3.03 o 
   3  -1   1       94.35       85.39      5.29 o 
   4  -1   1     1950.01     2053.32     51.37 o 
   5  -1   1       98.94       91.01      6.35 o 
   6  -1   1      730.69      858.25     25.58 o 
   7  -1   1     2488.70     2532.77     65.59 o 
   8  -1   1        2.19        3.25      4.19 o 
   9  -1   1       34.72       30.35     10.92 o 
  10  -1   1      300.22      277.12     15.62 o 
  11  -1   1      196.52      197.40     14.56 o 
  12  -1   1       56.24       58.11     10.71 o 
 -12   0   1       35.16       23.13      8.65 o 
 -11   0   1        3.74        0.54     11.21 o 
 -10   0   1       23.67       18.14      6.77 o 
  -9   0   1        1.41        0.29      4.63 o 
  -8   0   1        0.09        2.22      3.99 o 
  -7   0   1      484.01      482.25     12.36 o 
  -6   0   1       17.67       19.58      4.57 o 
  -5   0   1        3.19        1.61      1.59 o 
  -4   0   1     2675.18     2537.12     49.14 o 
  -3   0   1        0.00       -1.01      1.69 o 
  -2   0   1     1477.71     1444.90     28.09 o 
  -1   0   1       31.95       37.70      1.71 o 
   0   0   1       47.76       21.17      1.54 o 
   1   0   1     3345.02     3123.41     73.46 o 
   2   0   1     2408.06     2272.07     43.30 o 
   3   0   1      187.39      179.80      4.94 o 
   4   0   1        0.11        2.14      1.23 o 
   5   0   1     1531.04     1634.17     32.95 o 
   6   0   1       44.88       60.92      6.00 o 
   7   0   1       28.62       25.92      5.06 o 
   8   0   1      152.18      170.96     10.93 o 
   9   0   1        0.15       -2.58      4.46 o 
  10   0   1        0.70        0.14      4.90 o 
  11   0   1       35.22       26.77      8.72 o 
  12   0   1      150.89      114.34     22.36 o 
 -13   1   1       24.87        5.36      8.48 o 
 -12   1   1       95.87      101.14     12.69 o 
 -11   1   1      207.25      197.37     18.30 o 
 -10   1   1      232.47      222.21     24.03 o 
  -9   1   1       21.31       13.09      5.47 o 
  -8   1   1       38.66       38.12      6.39 o 
  -7   1   1      426.05      481.23     17.97 o 
  -6   1   1      322.88      316.04     13.17 o 
  -5   1   1      103.89       87.80      6.40 o 
  -4   1   1      205.13      222.63      6.21 o 
  -3   1   1     6664.35     6347.26    119.17 o 
  -2   1   1      723.05      656.44     13.64 o 
  -1   1   1     1759.74     1573.41     30.16 o 
   0   1   1      348.96      327.68      6.78 o 
   1   1   1     1001.87     1000.77     19.85 o 
   2   1   1     1795.54     1652.12     38.99 o 
   3   1   1     1028.96      992.28     25.06 o 
   4   1   1      323.69      325.72      8.35 o 
   5   1   1        6.99        8.48      2.05 o 
   6   1   1      673.06      721.64     16.91 o 
   7   1   1      537.82      567.33     19.48 o 
   8   1   1       91.49       99.55      8.65 o 
   9   1   1      508.91      518.88     20.42 o 
  10   1   1        9.43        4.71      5.62 o 
  11   1   1       50.87       35.41     16.37 o 
  12   1   1       29.91        6.72     16.31 o 
 -13   2   1       35.41       25.39      9.49 o 
 -12   2   1        2.31       -7.21      8.42 o 
 -11   2   1       39.84       31.30      8.56 o 
 -10   2   1      104.80      109.67     11.32 o 
  -9   2   1       70.74       52.83      7.99 o 
  -8   2   1        0.50        2.12      4.15 o 
  -7   2   1      135.15      128.48      9.11 o 
  -6   2   1       51.60       57.15      6.06 o 
  -5   2   1       76.81       90.85      6.56 o 
  -4   2   1      400.96      364.33     11.26 o 
  -3   2   1      672.31      691.07     27.09 o 
  -1   2   1      614.80      557.23     11.61 o 
   0   2   1       77.42       67.97      2.81 o 
   1   2   1      823.14      689.14     17.42 o 
   2   2   1    43876.58    43741.74    878.48 o 
   3   2   1       18.26       19.67      4.18 o 
   4   2   1        2.49        1.80      1.52 o 
   5   2   1       31.14       29.79      3.94 o 
   6   2   1      381.28      367.40     10.51 o 
   7   2   1       18.24       18.96      4.52 o 
   8   2   1       14.10        3.29      4.06 o 
   9   2   1       49.15       42.26      6.92 o 
  10   2   1       33.90       28.95     13.18 o 
  11   2   1       71.37       44.66     15.71 o 
  12   2   1       13.28      -16.37     14.38 o 
 -13   3   1       87.75       89.56     13.08 o 
 -12   3   1       55.42       34.72     17.90 o 
 -11   3   1        6.98       -4.27      6.17 o 
 -10   3   1      131.83      117.13     11.48 o 
  -9   3   1        2.89        6.01      6.39 o 
  -8   3   1       62.72       60.74      7.67 o 
  -7   3   1      212.04      222.32     12.09 o 
  -6   3   1       12.72        2.87      3.28 o 
  -5   3   1     4148.60     4671.29     89.17 o 
  -4   3   1     2452.56     2475.60     52.73 o 
  -3   3   1      460.12      408.20     19.30 o 
  -2   3   1     3992.93     4144.13     97.71 o 
  -1   3   1     1456.47     1344.60     26.53 o 
   0   3   1     2076.91     1830.88     35.38 o 
   1   3   1     3878.86     3537.78     81.94 o 
   2   3   1       50.23       53.08      2.62 o 
   3   3   1      457.59      488.91     11.41 o 
   4   3   1       26.57       26.75      2.66 o 
   5   3   1      455.53      456.92     11.86 o 
   6   3   1        1.39        1.16      2.40 o 
   7   3   1       99.26       86.71     10.30 o 
   8   3   1       60.01       49.78     11.65 o 
   9   3   1       74.92       73.55     14.84 o 
  10   3   1        3.50       -8.79     10.12 o 
  11   3   1       75.56       70.28     17.84 o 
  12   3   1        2.29      -13.44     14.84 o 
 -13   4   1       40.59       49.36     10.90 o 
 -12   4   1       87.60       78.28     11.62 o 
 -11   4   1        0.62       -3.13     12.81 o 
 -10   4   1      103.83       88.52     10.57 o 
  -9   4   1       34.28       28.81      7.20 o 
  -8   4   1       15.73       16.80      5.49 o 
  -7   4   1       21.36       33.15      6.89 o 
  -6   4   1      329.85      363.87     15.52 o 
  -5   4   1      198.45      192.75      6.93 o 
  -4   4   1      312.76      384.96     16.02 o 
  -3   4   1     3841.72     3953.19     78.71 o 
  -2   4   1      425.63      367.61      9.06 o 
  -1   4   1      328.72      291.59      8.93 o 
   0   4   1      208.78      186.74      6.82 o 
   1   4   1      477.10      441.29     12.92 o 
   2   4   1      294.75      282.70      9.76 o 
   3   4   1      452.42      426.97     10.41 o 
   4   4   1     5812.09     6261.74    119.25 o 
   5   4   1      161.89      166.71      6.56 o 
   6   4   1      174.83      189.73      7.59 o 
   7   4   1       83.86       97.08      8.40 o 
   8   4   1      628.28      608.93     33.41 o 
   9   4   1        4.14       -0.27      9.32 o 
  10   4   1       11.21       12.31     11.85 o 
  11   4   1       94.81       77.81     18.64 o 
 -13   5   1       19.82       40.61     16.24 o 
 -12   5   1        1.75       -9.66     11.25 o 
 -11   5   1       82.95       66.02      9.95 o 
 -10   5   1      413.20      357.94     27.42 o 
  -9   5   1      137.04      124.68     11.81 o 
  -8   5   1     1993.97     1980.50     54.38 o 
  -7   5   1       36.44       37.26      6.28 o 
  -6   5   1       45.77       51.56      4.00 o 
  -5   5   1      102.07      113.74      5.47 o 
  -4   5   1       18.54       11.72      4.11 o 
  -3   5   1    18336.75    19935.51    399.29 o 
  -2   5   1      488.13      494.35     11.77 o 
  -1   5   1      268.91      243.09      6.82 o 
   0   5   1      501.36      514.19     13.26 o 
   1   5   1      671.29      611.77     17.32 o 
   2   5   1     3116.08     3179.01     75.51 o 
   3   5   1     1438.35     1404.81     59.34 o 
   4   5   1        1.90        4.56      1.90 o 
   5   5   1       33.85       29.75      3.31 o 
   6   5   1       20.36       23.04      5.22 o 
   7   5   1       63.45       60.85      7.58 o 
   8   5   1       17.82       20.30      9.52 o 
   9   5   1      113.14      115.88     17.77 o 
  10   5   1       18.62       22.63     13.71 o 
  11   5   1       83.57       93.91     20.23 o 
 -12   6   1        0.91       -0.08      6.30 o 
 -11   6   1       59.86       60.21     13.18 o 
 -10   6   1       30.86       22.11     10.02 o 
  -9   6   1      196.27      175.26     12.41 o 
  -8   6   1      231.42      233.97     23.13 o 
  -7   6   1       34.80       41.58      6.54 o 
  -6   6   1      193.02      186.48      7.51 o 
  -5   6   1      266.79      271.70      8.75 o 
  -4   6   1       71.25       87.35      4.81 o 
  -3   6   1      351.13      339.47      9.52 o 
  -2   6   1      609.60      713.54     22.62 o 
  -1   6   1      410.92      426.93     10.68 o 
   0   6   1       66.33       67.12      3.47 o 
   1   6   1     1134.70     1055.56     28.00 o 
   2   6   1      262.99      239.61      9.72 o 
   3   6   1      103.00      108.95     10.65 o 
   4   6   1      421.33      449.87     16.19 o 
   5   6   1       12.98       17.41      4.86 o 
   6   6   1      829.53      829.68     26.03 o 
   7   6   1        3.51       -0.63      4.83 o 
   8   6   1      342.21      341.30     25.09 o 
   9   6   1        6.61       -4.33      9.52 o 
  10   6   1      124.29      108.95     19.43 o 
 -12   7   1        5.07        6.67     13.78 o 
 -11   7   1        0.22       -1.17      6.52 o 
 -10   7   1       32.65       28.33      7.64 o 
  -9   7   1      639.16      563.58     22.44 o 
  -8   7   1      137.83      111.93      9.98 o 
  -7   7   1        2.20        0.69      4.27 o 
  -6   7   1      232.98      258.74      9.34 o 
  -5   7   1        2.25        0.18      2.35 o 
  -4   7   1      403.62      440.90     12.04 o 
  -3   7   1      173.90      195.39      7.05 o 
  -2   7   1        0.15        1.98      2.08 o 
  -1   7   1     1097.47     1176.67     25.05 o 
   0   7   1       13.01       12.31      2.08 o 
   1   7   1      255.48      242.75      9.89 o 
   2   7   1       15.02        9.41      1.79 o 
   3   7   1        4.78       15.04      6.32 o 
   4   7   1      355.59      387.09     27.79 o 
   5   7   1      286.42      276.46     13.32 o 
   6   7   1      209.14      226.07     12.49 o 
   7   7   1       59.47       64.65      8.45 o 
   8   7   1      256.67      244.46     21.70 o 
   9   7   1       20.01       14.64     11.78 o 
  10   7   1      111.57      114.01     20.10 o 
 -12   8   1        0.05       -2.64      6.49 o 
 -11   8   1        8.19       10.44      6.67 o 
 -10   8   1       64.82       53.19     10.28 o 
  -9   8   1      154.55      133.15     14.18 o 
  -8   8   1        0.76        3.23      4.74 o 
  -7   8   1      150.77      126.77     10.08 o 
  -6   8   1       54.65       55.94      9.88 o 
  -5   8   1      163.81      186.40      8.00 o 
  -4   8   1        6.91        4.52      3.17 o 
  -3   8   1      413.17      403.03     11.36 o 
  -2   8   1      657.54      631.38     27.47 o 
  -1   8   1      458.63      427.24     11.40 o 
   0   8   1      640.93      658.87     25.12 o 
   1   8   1        3.85        5.23      3.73 o 
   2   8   1       28.21       31.67      4.87 o 
   3   8   1        3.00        3.33      6.26 o 
   4   8   1        0.05        8.18      4.28 o 
   5   8   1      306.58      364.29     15.84 o 
   6   8   1      217.87      210.95     12.63 o 
   7   8   1        8.98        8.45     10.28 o 
   8   8   1       99.04       81.20     15.44 o 
   9   8   1       16.82        7.52     12.11 o 
 -11   9   1       92.18      105.37     25.26 o 
 -10   9   1       26.53       33.07      9.55 o 
  -9   9   1       99.54      105.50     10.07 o 
  -8   9   1       26.14       28.76      6.23 o 
  -7   9   1     1297.53     1231.45     75.78 o 
  -6   9   1        9.18        6.35      3.36 o 
  -5   9   1        3.20        7.97      3.15 o 
  -4   9   1       29.87       35.06      4.09 o 
  -3   9   1      353.27      353.24     10.84 o 
  -2   9   1        1.26        1.10      2.25 o 
  -1   9   1       98.37      106.26      5.57 o 
   0   9   1      253.44      245.50      8.10 o 
   1   9   1       22.21       34.54      5.05 o 
   2   9   1        0.28        2.08      3.42 o 
   3   9   1       49.36       54.72      6.73 o 
   4   9   1        2.39        2.22      6.99 o 
   5   9   1       44.64       39.89      7.59 o 
   6   9   1       37.64       39.18      7.55 o 
   7   9   1       79.24       73.22     12.28 o 
   8   9   1       24.15       25.16     11.98 o 
 -11  10   1      181.18      203.07     21.50 o 
 -10  10   1       25.12       25.56     10.38 o 
  -9  10   1        8.47       20.50     11.55 o 
  -8  10   1        8.32        2.78      8.42 o 
  -7  10   1      365.86      354.68     15.57 o 
  -6  10   1        1.96        4.40      4.61 o 
  -5  10   1      258.41      237.48     13.52 o 
  -4  10   1       74.88       69.91      5.45 o 
  -3  10   1     1215.90     1303.20     29.11 o 
  -2  10   1       23.32       19.20      3.36 o 
  -1  10   1        6.61        1.72      2.44 o 
   0  10   1      494.50      499.82     27.59 o 
   1  10   1       17.80       17.55      4.58 o 
   2  10   1      174.72      142.26     26.59 o 
   3  10   1       26.64       31.82     10.65 o 
   4  10   1        0.39        2.40      4.79 o 
   5  10   1       29.95       35.81      7.08 o 
   6  10   1        2.33        7.46     12.98 o 
   7  10   1       33.58       18.71      8.12 o 
   8  10   1       32.20       19.50     12.45 o 
 -10  11   1        2.71       -9.12      7.85 o 
  -9  11   1        2.51        2.06      7.59 o 
  -8  11   1        6.19       10.65      7.72 o 
  -7  11   1       18.33       11.45      7.12 o 
  -6  11   1      180.80      163.48     15.44 o 
  -5  11   1      453.16      421.88     34.01 o 
  -4  11   1        0.59        3.60      4.01 o 
  -3  11   1      124.92      131.58     12.51 o 
  -2  11   1      116.96      110.15     14.04 o 
  -1  11   1        3.03       -7.25      5.99 o 
   0  11   1        8.04        5.72      7.85 o 
   1  11   1       87.17       79.95      7.79 o 
   2  11   1      137.04      129.39     16.57 o 
   3  11   1        6.66        3.22      4.36 o 
   4  11   1        6.54       13.83      7.45 o 
   5  11   1       18.66       12.16      7.75 o 
   6  11   1       26.81       29.98      8.04 o 
   7  11   1       35.70       32.40      9.35 o 
 -10  12   1       69.37       78.27     15.24 o 
  -9  12   1       17.85       18.70     10.72 o 
  -8  12   1       23.50       23.96      9.25 o 
  -7  12   1        9.70       -1.73      6.12 o 
  -6  12   1       77.07       52.52      7.67 o 
  -5  12   1        9.92        9.04      5.23 o 
  -4  12   1       16.68       13.44      5.47 o 
  -3  12   1      200.02      196.14     18.30 o 
  -2  12   1        0.09       -8.05      6.92 o 
  -1  12   1      227.78      210.72     19.37 o 
   0  12   1       23.52       13.05      9.45 o 
   1  12   1      152.62      132.58     17.50 o 
   2  12   1      198.81      180.04     20.37 o 
   3  12   1        2.22       -6.92      8.32 o 
   4  12   1       69.93       61.70     14.04 o 
   5  12   1       50.96       42.93     13.44 o 
   6  12   1        7.08        6.06     11.85 o 
  -9  13   1       56.79       93.11     15.77 o 
  -8  13   1      149.82      196.61     19.90 o 
  -7  13   1       16.20        2.00      7.06 o 
  -6  13   1        0.03       -7.80      8.39 o 
  -5  13   1       23.56       20.63      7.59 o 
  -4  13   1       24.95       17.24      9.92 o 
  -3  13   1        0.04      -10.98      7.32 o 
  -2  13   1      207.94      162.80     19.43 o 
  -1  13   1       21.38       -6.79      8.39 o 
   0  13   1       10.72        2.00      8.92 o 
   1  13   1      140.84      151.15     19.43 o 
   2  13   1      217.88      219.31     21.30 o 
   3  13   1       17.19        8.19     10.45 o 
   4  13   1        1.82       -3.13      9.65 o 
  -7  14   1       68.87       99.70     15.37 o 
  -5  14   1        0.03       -8.72      8.52 o 
  -4  14   1        2.20       -3.93      8.85 o 
  -3  14   1       14.82       10.32      9.85 o 
  -2  14   1       30.82       19.43     11.25 o 
  -1  14   1        0.10       -9.92      8.32 o 
   0  14   1        0.00       -5.26      8.79 o 
   1  14   1       28.00       39.27     13.58 o 
   2  14   1       15.63        8.39     11.25 o 
   3  14   1       39.12        6.46     11.98 o 
  -5  15   1       25.57       10.32     11.58 o 
  -4  15   1       10.36      -12.48      8.32 o 
  -3  15   1       20.19       18.24     10.98 o 
  -2  15   1        3.58       -6.12      9.85 o 
  -1  15   1        0.55        3.06     10.58 o 
   0  15   1      201.02      194.48     22.96 o 
   0 -15   2      311.03      264.90     25.62 o 
   1 -15   2      101.51      106.82     18.44 o 
   2 -15   2        0.23      -10.85      9.78 o 
   3 -15   2      105.38      123.93     18.90 o 
   4 -15   2        2.45       -7.06     10.32 o 
   5 -15   2        0.05       -6.12      9.85 o 
  -3 -14   2      154.18      158.94     21.90 o 
  -2 -14   2       42.04        7.19     11.91 o 
  -1 -14   2      277.67      260.37     24.09 o 
   0 -14   2       28.96       14.51     11.12 o 
   1 -14   2      105.46       93.51     16.44 o 
   2 -14   2      230.10      208.66     22.56 o 
   3 -14   2       46.61       23.03     11.98 o 
   4 -14   2       41.98       38.94     13.05 o 
   5 -14   2        1.21       -4.91      5.44 o 
   6 -14   2       10.29        9.72      8.99 o 
   7 -14   2      471.58      595.82     34.74 o 
  -5 -13   2        1.25      -12.85     10.72 o 
  -4 -13   2        9.73       -2.60     10.98 o 
  -3 -13   2      111.22      113.21     17.84 o 
  -2 -13   2        1.78        9.98     10.98 o 
  -1 -13   2       41.00       26.56     11.85 o 
   0 -13   2       47.93       40.80     12.38 o 
   1 -13   2       10.00        6.32      9.65 o 
   2 -13   2      510.42      529.46     31.28 o 
   3 -13   2       42.48       41.94     17.50 o 
   4 -13   2       24.23       25.05      6.75 o 
   5 -13   2        0.01      -11.64     10.42 o 
   6 -13   2       12.69        5.46      7.25 o 
   7 -13   2        8.13       -3.06      7.45 o 
   8 -13   2      103.88      150.62     18.84 o 
  -6 -12   2       77.39       74.34     16.04 o 
  -5 -12   2        3.88       -1.86     10.52 o 
  -4 -12   2        0.50       -5.19      9.58 o 
  -3 -12   2       23.08        7.85     10.38 o 
  -2 -12   2        1.61       -3.33      8.79 o 
  -1 -12   2       13.19       16.31      9.98 o 
   0 -12   2      157.62      130.98     17.04 o 
   1 -12   2      538.70      536.92     30.55 o 
   2 -12   2      190.22      187.56     22.26 o 
   3 -12   2       18.00       22.63      7.45 o 
   4 -12   2       41.64       44.22      7.25 o 
   5 -12   2       27.88       28.60      6.69 o 
   6 -12   2        2.20       -1.13      6.12 o 
   7 -12   2       71.48       83.40     13.78 o 
   8 -12   2       45.74       36.27     10.78 o 
   9 -12   2        2.28        6.92      9.52 o 
  -7 -11   2       40.02       48.59     13.78 o 
  -6 -11   2       80.32       78.00     15.44 o 
  -5 -11   2        5.81       -8.59      8.99 o 
  -4 -11   2       67.22       48.92     12.91 o 
  -3 -11   2       36.03       38.67     11.45 o 
  -2 -11   2       43.39       44.39     12.05 o 
  -1 -11   2        1.82       -6.52      7.45 o 
   0 -11   2       48.95       48.95      7.85 o 
   1 -11   2        4.85       -4.33      5.16 o 
   2 -11   2      335.22      407.73     42.66 o 
   3 -11   2        0.12        1.61      4.36 o 
   4 -11   2      459.75      484.04     25.76 o 
   5 -11   2       18.27        8.94      5.15 o 
   6 -11   2        0.63        6.46      6.66 o 
   7 -11   2       57.14       40.93     10.38 o 
   8 -11   2       21.20       29.15      9.92 o 
   9 -11   2       33.94       27.75     10.72 o 
  10 -11   2      208.65      270.15     23.83 o 
  -8 -10   2        6.47        3.13     10.12 o 
  -7 -10   2        0.50       -5.19      9.32 o 
  -6 -10   2        7.56        6.46      9.78 o 
  -5 -10   2        0.08       -4.19      8.59 o 
  -4 -10   2      112.51       99.97     14.91 o 
  -3 -10   2      183.72      208.52     18.90 o 
  -2 -10   2        0.01       -9.12      6.99 o 
  -1 -10   2      149.45      157.61     16.64 o 
   0 -10   2        3.31        6.58      4.73 o 
   1 -10   2        0.01        0.49      4.46 o 
   2 -10   2       75.62       73.15      7.51 o 
   3 -10   2      665.94      699.04     22.80 o 
   4 -10   2        2.04        6.91      5.72 o 
   5 -10   2       46.54       47.67      6.75 o 
   6 -10   2       80.30       73.15     11.65 o 
   7 -10   2      500.65      499.58     28.69 o 
   8 -10   2        0.62       12.98      6.66 o 
   9 -10   2       59.91       70.28     13.44 o 
  10 -10   2        1.04       -1.80      7.85 o 
  -9  -9   2       49.56       11.91     15.44 o 
  -8  -9   2       18.68       15.14      8.26 o 
  -7  -9   2        0.10       -9.18      8.15 o 
  -6  -9   2       92.50       95.83     10.59 o 
  -5  -9   2      110.98      116.23     10.32 o 
  -4  -9   2      142.82      132.08     13.84 o 
  -3  -9   2       58.40       55.80      6.68 o 
  -2  -9   2        0.14       -0.39      2.26 o 
  -1  -9   2     1471.19     1354.04     53.05 o 
   0  -9   2        8.48        4.27      3.39 o 
   1  -9   2      102.91      128.33      8.26 o 
   2  -9   2      120.33      108.78     13.24 o 
   3  -9   2       12.15        8.97      4.01 o 
   4  -9   2      437.21      482.15     17.41 o 
   5  -9   2        1.38       -0.90      4.03 o 
   6  -9   2      502.45      429.29     44.33 o 
   7  -9   2      140.61      136.57     14.24 o 
   8  -9   2      215.51      211.52     18.37 o 
   9  -9   2       42.86       40.00     10.92 o 
  10  -9   2        7.46       -0.47      8.05 o 
  11  -9   2       25.70       16.37      9.05 o 
  -9  -8   2      209.97      232.02     25.96 o 
  -8  -8   2       34.73       21.44      8.12 o 
  -7  -8   2       14.98        9.49      6.78 o 
  -6  -8   2       12.64       14.16      6.44 o 
  -5  -8   2       36.11       36.75      7.25 o 
  -4  -8   2        0.08        0.05      2.61 o 
  -3  -8   2        0.11       -0.25      2.24 o 
  -2  -8   2      311.21      325.56     12.62 o 
  -1  -8   2       27.99       35.17      3.51 o 
   0  -8   2       56.73       71.07      6.09 o 
   1  -8   2        6.84        6.07      1.90 o 
   2  -8   2     1089.00     1099.91     42.69 o 
   3  -8   2       50.40       46.35      4.12 o 
   4  -8   2       47.06       49.72      4.19 o 
   5  -8   2      327.20      353.06     17.67 o 
   6  -8   2      534.24      528.42     14.60 o 
   7  -8   2      206.16      229.01     12.79 o 
   8  -8   2       71.81       77.58     14.54 o 
   9  -8   2       53.88       52.43      8.56 o 
  10  -8   2      128.14      139.97     17.44 o 
  11  -8   2        3.23        3.33      7.99 o 
 -10  -7   2       42.59       16.71     15.77 o 
  -9  -7   2       23.39        1.46     13.11 o 
  -8  -7   2        7.46        0.92      6.28 o 
  -7  -7   2        3.56       -4.86      5.63 o 
  -6  -7   2        0.36       -5.28      5.00 o 
  -5  -7   2       57.31       66.62      5.49 o 
  -4  -7   2      416.48      442.38     13.67 o 
  -3  -7   2      502.08      484.10     15.97 o 
  -2  -7   2      747.30      745.29     38.67 o 
  -1  -7   2        0.33        0.30      1.62 o 
   0  -7   2        0.08       -0.29      2.49 o 
   1  -7   2     1989.88     2064.55     41.24 o 
   2  -7   2      767.65      766.64     23.76 o 
   3  -7   2      490.45      522.82     13.01 o 
   4  -7   2        1.75        3.76      2.42 o 
   5  -7   2        5.28        5.86      2.94 o 
   6  -7   2      181.43      222.00      8.93 o 
   7  -7   2      159.59      169.21     11.71 o 
   8  -7   2       15.86       24.09      8.05 o 
   9  -7   2      129.09      107.47     10.83 o 
  10  -7   2        8.72        5.21      9.85 o 
  11  -7   2        0.27       -7.60      6.32 o 
  12  -7   2        3.79        3.96      7.44 o 
 -11  -6   2        4.17      -22.36     14.91 o 
 -10  -6   2      194.65      199.54     24.83 o 
  -9  -6   2       11.42        5.72     12.18 o 
  -8  -6   2        6.51        9.07      6.43 o 
  -7  -6   2       70.85       62.64      8.31 o 
  -6  -6   2        0.00        1.75      3.70 o 
  -5  -6   2       95.60       94.48      6.05 o 
  -4  -6   2        5.27        8.51      5.94 o 
  -3  -6   2      179.28      178.28      8.92 o 
  -2  -6   2       16.10       19.28      2.55 o 
  -1  -6   2      896.43      952.25     20.53 o 
   0  -6   2      113.50      136.57      7.05 o 
   1  -6   2      598.84      615.36     17.96 o 
   2  -6   2        7.43        8.26      2.79 o 
   3  -6   2        3.15        4.49      2.02 o 
   4  -6   2        2.26       -0.04      2.49 o 
   5  -6   2       40.64       53.78      5.07 o 
   6  -6   2       19.12       23.05      3.45 o 
   7  -6   2       17.06       17.75      6.09 o 
   8  -6   2       22.29       14.34      5.93 o 
   9  -6   2       95.89       87.86     10.82 o 
  10  -6   2       28.05       21.18     11.51 o 
  11  -6   2        7.36        5.93      7.11 o 
  12  -6   2      155.17      160.41     15.57 o 
 -11  -5   2        3.78      -19.17     14.31 o 
 -10  -5   2       38.62      -15.04     12.51 o 
  -9  -5   2       22.45        0.13     11.31 o 
  -8  -5   2        5.46        3.94      4.02 o 
  -7  -5   2      466.35      506.90     18.74 o 
  -6  -5   2      407.45      452.57     49.46 o 
  -5  -5   2      215.24      224.09     19.81 o 
  -4  -5   2     1478.45     1499.53     39.06 o 
  -3  -5   2     1548.04     1529.22     31.76 o 
  -2  -5   2      513.16      519.12     12.56 o 
  -1  -5   2        0.67        1.58      1.80 o 
   0  -5   2     1237.33     1315.27     33.13 o 
   1  -5   2     1114.16     1093.34     28.23 o 
   2  -5   2       26.10       41.39      2.83 o 
   3  -5   2      159.10      169.62      6.94 o 
   4  -5   2        0.00        2.67      2.22 o 
   5  -5   2       41.39       51.49      5.45 o 
   6  -5   2      100.62      104.57      5.16 o 
   7  -5   2      477.25      517.30     28.72 o 
   8  -5   2      914.76      974.36     46.76 o 
   9  -5   2      469.71      455.73     26.52 o 
  10  -5   2       15.00       20.56      7.61 o 
  11  -5   2       19.00       17.79      7.75 o 
  12  -5   2       17.70        1.67     15.37 o 
 -12  -4   2        8.28       -4.26     17.44 o 
 -11  -4   2       97.56      115.94     22.56 o 
 -10  -4   2        1.21      -13.51     12.11 o 
  -9  -4   2        0.37        1.67      4.79 o 
  -8  -4   2       18.22       17.68      4.35 o 
  -7  -4   2       69.95       83.38      6.34 o 
  -6  -4   2      122.38      142.23      7.22 o 
  -5  -4   2       14.83       11.44      2.91 o 
  -4  -4   2     4163.54     4532.03     87.50 o 
  -3  -4   2      546.03      584.31     13.91 o 
  -2  -4   2     1187.79     1152.68     34.68 o 
  -1  -4   2     1251.17     1167.32     28.96 o 
   0  -4   2      572.01      528.28     15.01 o 
   1  -4   2      153.79      161.74      6.73 o 
   2  -4   2     1554.92     1650.63     32.70 o 
   3  -4   2        0.07       -0.68      1.71 o 
   4  -4   2      497.67      552.75     13.18 o 
   5  -4   2      216.97      213.99      6.90 o 
   6  -4   2      964.59      974.48     28.87 o 
   7  -4   2        6.04        5.29      7.02 o 
   8  -4   2       65.33       61.70      8.27 o 
   9  -4   2       13.36        7.44      6.29 o 
  10  -4   2      244.08      262.57     18.74 o 
  11  -4   2        8.62       -1.67      8.52 o 
  12  -4   2        5.92       -4.34     22.33 o 
 -12  -3   2        6.85      -16.44     16.04 o 
 -11  -3   2       23.76       19.97     15.51 o 
 -10  -3   2        0.08       -4.57      9.05 o 
  -9  -3   2      208.49      215.68     13.22 o 
  -8  -3   2        9.55       10.12      4.96 o 
  -7  -3   2      142.96      162.15      7.85 o 
  -6  -3   2       97.22      110.51      6.30 o 
  -5  -3   2     1129.77     1097.27     24.19 o 
  -4  -3   2      459.74      424.99     11.90 o 
  -3  -3   2       88.82       84.21      4.44 o 
  -2  -3   2       92.86       86.94     10.84 o 
  -1  -3   2        7.81        9.75      2.05 o 
   0  -3   2      563.47      570.10     19.97 o 
   1  -3   2      107.39       91.64      4.80 o 
   2  -3   2     1520.28     1701.10     33.33 o 
   3  -3   2      582.39      563.44     14.61 o 
   4  -3   2      266.23      335.55      8.73 o 
   5  -3   2      250.73      245.86     12.58 o 
   6  -3   2       73.70       68.01      6.67 o 
   7  -3   2      143.97      150.20     10.19 o 
   8  -3   2      777.68      755.66     25.67 o 
   9  -3   2      655.56      646.87     24.29 o 
  10  -3   2      360.56      342.45     18.07 o 
  11  -3   2      238.77      266.53     17.10 o 
  12  -3   2        3.04       -9.53     10.05 o 
 -12  -2   2      296.38      338.18     33.01 o 
 -11  -2   2       53.78       59.41     12.78 o 
 -10  -2   2       16.95       11.40      8.52 o 
  -9  -2   2        2.06       -3.75      4.60 o 
  -8  -2   2      187.03      189.23     11.96 o 
  -7  -2   2       67.09       84.85      5.84 o 
  -6  -2   2      129.48      114.31      6.28 o 
  -5  -2   2       33.51       38.12      3.85 o 
  -4  -2   2      606.88      589.17     13.97 o 
  -3  -2   2      104.29       81.56      4.18 o 
  -2  -2   2    55742.54    55702.55   1303.68 o 
  -1  -2   2     8061.97     7627.08    142.72 o 
   0  -2   2     1261.69     1239.20     29.84 o 
   1  -2   2      120.96      167.71      4.64 o 
   2  -2   2      261.40      232.78      7.69 o 
   3  -2   2     1947.10     2083.60     40.41 o 
   4  -2   2      275.57      338.45      8.42 o 
   5  -2   2       34.99       31.65      4.33 o 
   6  -2   2        0.88        2.47      3.26 o 
   7  -2   2       29.10       27.99      5.52 o 
   8  -2   2      115.05      136.18     10.09 o 
   9  -2   2       10.08       11.40      6.19 o 
  10  -2   2      125.82      113.82     11.43 o 
  11  -2   2        0.54        3.62     10.52 o 
  12  -2   2       89.53       71.98     11.60 o 
 -12  -1   2      293.30      300.24     31.08 o 
 -11  -1   2       49.44       42.13      8.73 o 
 -10  -1   2       47.72       47.90     11.78 o 
  -9  -1   2       94.06       90.13     14.64 o 
  -8  -1   2        1.97        5.62      4.59 o 
  -7  -1   2      602.75      696.80     17.21 o 
  -6  -1   2     1076.17     1077.87     23.83 o 
  -5  -1   2      470.74      447.08     11.56 o 
  -4  -1   2     2363.95     2369.17     46.52 o 
  -3  -1   2      727.52      648.46     14.36 o 
  -2  -1   2      215.98      221.63      6.37 o 
  -1  -1   2     2904.26     3011.77     69.15 o 
   0  -1   2     2902.56     2666.72     50.35 o 
   1  -1   2     3304.21     3171.09     72.59 o 
   2  -1   2      501.04      447.22      9.84 o 
   3  -1   2       14.32       13.12      1.54 o 
   4  -1   2      567.03      687.26     14.96 o 
   5  -1   2        0.42        2.00      2.43 o 
   6  -1   2       72.66       79.26      9.48 o 
   7  -1   2      151.69      174.51     10.27 o 
   8  -1   2      209.93      232.70     22.60 o 
   9  -1   2       49.52       44.75      9.38 o 
  10  -1   2      153.74      147.96     12.09 o 
  11  -1   2      173.89      159.10     13.55 o 
  12  -1   2       81.61       79.82     13.64 o 
 -13   0   2       43.18       33.47     21.36 o 
 -12   0   2        8.28       -7.02      7.62 o 
 -11   0   2       85.16       64.43     10.18 o 
 -10   0   2      202.78      197.87     13.56 o 
  -9   0   2      159.94      158.53     20.33 o 
  -8   0   2       68.60       74.41      8.29 o 
  -7   0   2      238.69      224.81      7.84 o 
  -6   0   2     1835.76     1951.89     39.78 o 
  -5   0   2       77.15      101.11      4.71 o 
  -4   0   2      335.04      332.38      8.81 o 
  -3   0   2      277.38      226.37      6.55 o 
  -2   0   2        2.42        2.28      2.56 o 
  -1   0   2       63.40       57.54      2.45 o 
   0   0   2    20085.58    22262.48    513.52 o 
   1   0   2     2803.87     2476.80     46.90 o 
   2   0   2        7.87       25.76      3.39 o 
   3   0   2      411.05      342.04     11.51 o 
   4   0   2        9.04        7.43      1.49 o 
   5   0   2       20.66       14.81      2.00 o 
   6   0   2        0.28        0.12      2.67 o 
   7   0   2      125.29      139.35      9.26 o 
   8   0   2       51.43       54.23      8.79 o 
   9   0   2       15.43        9.44      6.36 o 
  10   0   2       94.27      109.26     11.48 o 
  11   0   2       27.16       22.48      7.94 o 
  12   0   2        3.17       -5.99     15.97 o 
 -13   1   2        9.45        2.52     13.01 o 
 -12   1   2        0.20        1.63      7.17 o 
 -11   1   2       10.40        1.03      6.74 o 
 -10   1   2        0.06       -4.04      5.41 o 
  -9   1   2       31.68       31.23      6.68 o 
  -8   1   2      100.30      112.31      9.35 o 
  -7   1   2      849.70      874.19     19.81 o 
  -6   1   2       68.26       71.89      5.87 o 
  -5   1   2       96.85       99.68      5.72 o 
  -4   1   2      290.60      238.79      7.03 o 
  -3   1   2     4633.90     4349.32     82.47 o 
  -2   1   2      784.82      693.79     14.64 o 
  -1   1   2        0.90        0.70      0.91 o 
   0   1   2     2028.11     1858.04     44.40 o 
   1   1   2     7072.62     7198.26    135.68 o 
   2   1   2     6279.08     5807.90    109.14 o 
   3   1   2      695.12      629.37     17.17 o 
   4   1   2      297.20      305.09     16.25 o 
   5   1   2       76.93       76.04      7.38 o 
   6   1   2       94.17      107.81      5.35 o 
   7   1   2        0.06       -0.95      3.16 o 
   8   1   2        1.08        0.76      3.93 o 
   9   1   2      383.31      397.58     17.49 o 
  10   1   2        1.07       -1.91      5.03 o 
  11   1   2       65.17       75.34     17.57 o 
  12   1   2       11.08      -12.71     14.78 o 
 -13   2   2        4.96        7.63      8.38 o 
 -12   2   2        0.06       -7.78      8.79 o 
 -11   2   2      197.55      168.90     24.33 o 
 -10   2   2        0.67       -3.23      5.55 o 
  -9   2   2       23.67       21.76      6.16 o 
  -8   2   2      330.98      347.83     16.07 o 
  -7   2   2      153.04      151.62      9.99 o 
  -6   2   2      135.23      161.95      9.69 o 
  -5   2   2      131.40      128.90     10.05 o 
  -4   2   2     2402.22     2346.35     58.62 o 
  -3   2   2      387.94      359.36     17.97 o 
  -2   2   2     4483.18     4229.15     80.18 o 
  -1   2   2     1206.18     1081.41     24.29 o 
   0   2   2      332.27      260.68      6.26 o 
   1   2   2       18.41       39.15      7.29 o 
   2   2   2    15027.11    15557.37    353.43 o 
   3   2   2      168.65      187.30     13.71 o 
   4   2   2      869.44      860.28     18.73 o 
   5   2   2       33.80       21.37      3.20 o 
   6   2   2     1026.24      998.20     27.47 o 
   7   2   2      144.05      141.45     24.99 o 
   8   2   2        0.47        1.45      3.80 o 
   9   2   2       19.02       20.23     10.38 o 
  10   2   2       48.16       31.55     13.38 o 
  11   2   2       12.28        5.99     13.71 o 
  12   2   2        5.09      -16.51     14.24 o 
 -13   3   2       34.94       20.50      9.04 o 
 -12   3   2        1.99       -3.41      7.03 o 
 -11   3   2        0.17       -8.93     10.98 o 
 -10   3   2      914.85      965.41     47.85 o 
  -9   3   2       26.70       19.84      6.27 o 
  -8   3   2      154.61      141.17     10.43 o 
  -7   3   2      209.80      217.39     12.03 o 
  -6   3   2      497.59      502.35     12.70 o 
  -5   3   2      138.00      158.56      6.52 o 
  -4   3   2       30.09       39.59      3.09 o 
  -3   3   2       19.81       19.15      2.21 o 
  -2   3   2        1.85        0.77      1.21 o 
  -1   3   2    14038.48    13146.60    245.93 o 
   0   3   2      653.99      566.51     12.20 o 
   1   3   2     2161.17     2112.93     50.39 o 
   2   3   2        4.34        8.28      2.13 o 
   3   3   2      240.43      262.16      7.99 o 
   4   3   2     2174.70     2176.72     53.39 o 
   5   3   2       15.20       16.15      2.52 o 
   6   3   2       89.12       97.04      5.54 o 
   7   3   2       13.72       23.18      3.81 o 
   8   3   2       20.22        9.25      8.59 o 
   9   3   2      119.51      121.20     17.04 o 
  10   3   2       24.46       41.66     13.64 o 
  11   3   2      185.26      155.41     22.83 o 
 -13   4   2      129.36      118.87     14.13 o 
 -12   4   2       19.65        1.68      6.82 o 
 -11   4   2       84.86       68.93     10.01 o 
 -10   4   2      501.23      493.39     21.56 o 
  -9   4   2      104.85      100.51     10.12 o 
  -8   4   2      449.00      465.85     20.23 o 
  -7   4   2      630.78      568.65     20.30 o 
  -6   4   2       87.18       83.47      5.48 o 
  -5   4   2       10.92        7.20      2.02 o 
  -4   4   2      279.69      329.97     20.73 o 
  -3   4   2       17.56        8.75      1.94 o 
  -2   4   2      594.87      585.42     13.37 o 
  -1   4   2     2041.38     2019.01     49.54 o 
   0   4   2       54.98       71.13      5.22 o 
   1   4   2      806.10      722.11     19.65 o 
   2   4   2       39.34       41.08      3.90 o 
   3   4   2      165.44      202.04      9.35 o 
   4   4   2     7448.32     8000.14    184.59 o 
   5   4   2       61.98       64.92      4.39 o 
   6   4   2      268.01      257.84     11.82 o 
   7   4   2       21.57       19.21      5.28 o 
   8   4   2      495.66      561.41     32.01 o 
   9   4   2       27.87       40.07     12.31 o 
  10   4   2       21.41        3.46     11.31 o 
  11   4   2       19.64       15.77     13.84 o 
 -13   5   2        2.68      -10.46      7.89 o 
 -12   5   2      171.84      181.90     14.78 o 
 -11   5   2       29.13       15.97      9.02 o 
 -10   5   2       33.74       23.57      7.99 o 
  -9   5   2       31.79       32.30      7.02 o 
  -8   5   2     1002.36     1061.25     33.08 o 
  -7   5   2      299.99      306.76     14.25 o 
  -6   5   2      334.72      318.20      9.73 o 
  -5   5   2        0.76        1.92      1.87 o 
  -4   5   2      902.49      805.04     18.55 o 
  -3   5   2      258.75      250.25      7.72 o 
  -2   5   2       90.12       72.44      3.94 o 
  -1   5   2        7.69        8.58      1.68 o 
   0   5   2      114.37      105.60      3.99 o 
   1   5   2      398.20      379.61     12.34 o 
   2   5   2        7.16       15.61      2.98 o 
   3   5   2     4123.27     4183.44     98.95 o 
   4   5   2      182.16      176.90      9.07 o 
   5   5   2       69.65       78.80      7.13 o 
   6   5   2       16.77       12.84      5.92 o 
   7   5   2       35.05       18.96      5.78 o 
   8   5   2        8.51        3.59      7.92 o 
   9   5   2       67.68       85.26     15.57 o 
  10   5   2        6.99        1.33     11.31 o 
  11   5   2        0.32      -17.67     11.78 o 
 -12   6   2        8.89       11.44      7.12 o 
 -11   6   2       39.80       38.41      8.49 o 
 -10   6   2       50.78       45.46     13.08 o 
  -9   6   2      147.00      118.24     14.68 o 
  -8   6   2       87.49       78.01      8.74 o 
  -7   6   2       52.32       59.59      7.16 o 
  -6   6   2      272.54      291.45      9.50 o 
  -5   6   2        0.47       -0.57      1.73 o 
  -4   6   2       43.91       61.39      4.35 o 
  -3   6   2       28.96       26.35      2.93 o 
  -2   6   2       79.09       69.61      4.13 o 
  -1   6   2      445.50      496.54     12.11 o 
   0   6   2      809.02      780.32     17.31 o 
   1   6   2        6.89        4.62      2.35 o 
   2   6   2      123.66      116.84      6.85 o 
   3   6   2      245.53      300.10     15.31 o 
   4   6   2      198.04      216.96     10.62 o 
   5   6   2        9.31        6.03      4.16 o 
   6   6   2     1147.47     1144.11     33.45 o 
   7   6   2       48.29       52.01      7.44 o 
   8   6   2      204.77      199.60     19.63 o 
   9   6   2       61.42       85.73     16.37 o 
  10   6   2       45.37       57.84     16.31 o 
 -12   7   2       65.41       61.24     20.33 o 
 -11   7   2       43.44       50.75      9.10 o 
 -10   7   2        7.78        6.26      9.75 o 
  -9   7   2       21.04       27.12     10.15 o 
  -8   7   2      328.28      257.64     13.92 o 
  -7   7   2      226.16      201.53     21.07 o 
  -6   7   2        0.07        1.21      2.42 o 
  -5   7   2       57.43       56.09      4.58 o 
  -4   7   2       63.20       60.43      4.52 o 
  -3   7   2       39.62       39.30      3.62 o 
  -2   7   2      137.87      127.85      5.71 o 
  -1   7   2     2004.14     2019.21     45.82 o 
   0   7   2       93.88       80.14      4.06 o 
   1   7   2      275.18      269.19     10.83 o 
   2   7   2       42.24       49.50      5.34 o 
   3   7   2        1.55        2.23      3.27 o 
   4   7   2      129.98      148.79      9.46 o 
   5   7   2     1442.50     1467.44     40.94 o 
   6   7   2        4.07       -1.76      4.70 o 
   7   7   2       25.21       24.32      6.72 o 
   8   7   2       34.79       37.34     11.71 o 
   9   7   2        4.95       -7.92     10.45 o 
  10   7   2       40.87       39.47     15.24 o 
 -12   8   2       48.32       45.55     17.30 o 
 -11   8   2        2.58        3.53      7.49 o 
 -10   8   2       12.21       13.41     10.42 o 
  -9   8   2       66.04       71.27      9.01 o 
  -8   8   2       59.06       46.02      7.02 o 
  -7   8   2       38.16       31.24      8.52 o 
  -6   8   2       25.39       20.51      3.67 o 
  -5   8   2      477.99      506.18     14.14 o 
  -4   8   2      123.78      123.95      6.34 o 
  -3   8   2        3.41        4.18      2.26 o 
  -2   8   2       98.17      121.08      7.86 o 
  -1   8   2       40.23       39.15      3.49 o 
   0   8   2       94.36       85.32      4.50 o 
   1   8   2      116.28       92.91     10.52 o 
   2   8   2        3.11        2.38      3.18 o 
   3   8   2      334.12      326.60     37.77 o 
   4   8   2       65.12       60.86     10.38 o 
   5   8   2      197.76      209.88     12.19 o 
   6   8   2       73.68       81.33      9.22 o 
   7   8   2       12.56        5.00     11.75 o 
   8   8   2      191.71      208.59     20.90 o 
   9   8   2        5.21       13.58     12.18 o 
 -12   9   2       99.38      117.66     24.56 o 
 -11   9   2        2.98       15.38      8.15 o 
 -10   9   2       26.11       34.20     12.48 o 
  -9   9   2        7.77       15.89      5.90 o 
  -8   9   2       21.91       18.48      5.77 o 
  -7   9   2        0.89        6.22      4.40 o 
  -6   9   2       50.21       33.22      5.55 o 
  -5   9   2       16.48       17.78      3.68 o 
  -4   9   2        9.66       12.77      3.16 o 
  -3   9   2        0.34       -3.07      2.05 o 
  -2   9   2      182.27      190.15      8.75 o 
  -1   9   2      178.36      169.99      6.78 o 
   0   9   2       64.12       62.72      6.18 o 
   1   9   2       78.01       75.00      7.06 o 
   2   9   2       31.94       27.51      5.13 o 
   3   9   2      136.73      125.06      9.35 o 
   4   9   2        3.42        2.40      4.34 o 
   5   9   2      203.44      223.92     13.68 o 
   6   9   2        4.10        0.08     11.15 o 
   7   9   2      229.42      205.27     23.76 o 
   8   9   2       30.86       50.58     13.91 o 
 -11  10   2      311.68      385.06     49.12 o 
 -10  10   2       86.37      107.45     21.50 o 
  -9  10   2        0.06       10.44     11.12 o 
  -8  10   2      108.64       94.72      9.55 o 
  -7  10   2        1.48       -0.24      4.00 o 
  -6  10   2      193.32      166.48      8.50 o 
  -5  10   2      224.01      201.48     10.15 o 
  -4  10   2        2.77        1.27      2.71 o 
  -3  10   2       31.05       29.73      3.96 o 
  -2  10   2      145.55      135.59      6.77 o 
  -1  10   2      785.12      790.59     27.89 o 
   0  10   2       61.88       52.89      6.19 o 
   1  10   2       45.71       48.67      6.30 o 
   2  10   2        0.58       -2.84      5.62 o 
   3  10   2        3.98       -7.99      6.52 o 
   4  10   2        0.29        0.44      4.30 o 
   5  10   2       55.94       57.32     15.64 o 
   6  10   2       11.92       18.49      6.76 o 
   7  10   2        4.00       -7.94      9.22 o 
 -10  11   2       42.70       39.67     12.05 o 
  -9  11   2      161.26      183.56     18.84 o 
  -8  11   2        0.02        4.53      7.06 o 
  -7  11   2       75.69       76.56     10.78 o 
  -6  11   2       74.10       62.33      7.81 o 
  -5  11   2      293.98      266.74     16.70 o 
  -4  11   2      114.43      112.71     10.25 o 
  -3  11   2       81.81       97.09      6.44 o 
  -2  11   2        8.68       12.03      4.79 o 
  -1  11   2        8.54        2.61      3.80 o 
   0  11   2      399.83      423.80     41.20 o 
   1  11   2       34.22       31.72      6.05 o 
   2  11   2       35.12       21.73      5.83 o 
   3  11   2       46.13       52.78     12.25 o 
   4  11   2       19.32       34.80     10.05 o 
   5  11   2       38.36       39.16     16.11 o 
   6  11   2       63.38       55.40     10.72 o 
 -10  12   2        1.31       -2.13      8.39 o 
  -9  12   2       31.75       28.02     10.45 o 
  -8  12   2        0.01       -3.00      6.46 o 
  -7  12   2       25.35       24.29      8.59 o 
  -6  12   2       56.19       40.38      7.16 o 
  -5  12   2       12.30        8.85      5.03 o 
  -4  12   2      326.66      283.80     21.10 o 
  -3  12   2       14.88       15.57      8.59 o 
  -2  12   2        4.97       14.04      8.45 o 
  -1  12   2      794.44      871.30     41.53 o 
   0  12   2      140.94      141.97     17.50 o 
   1  12   2      270.36      246.73     21.17 o 
   2  12   2       41.49       37.80     12.05 o 
   3  12   2        2.94      -10.05      8.05 o 
   4  12   2        0.25       -4.73      9.32 o 
   5  12   2      109.20       75.87     15.77 o 
  -9  13   2        5.88       23.69     10.65 o 
  -8  13   2        0.03        2.13      8.12 o 
  -7  13   2      141.49      172.72     17.30 o 
  -6  13   2       57.74       59.90     11.45 o 
  -5  13   2        6.76       -5.06      7.52 o 
  -4  13   2       90.83       72.15     13.64 o 
  -3  13   2       88.11       51.12     11.98 o 
  -2  13   2        0.22      -10.38      6.92 o 
  -1  13   2       65.55       56.37     12.85 o 
   0  13   2      158.42      152.42     18.90 o 
   1  13   2      151.43      145.89     19.30 o 
   2  13   2      377.25      386.63     28.15 o 
   3  13   2       57.28       42.06     13.44 o 
   4  13   2        1.38      -12.51      9.18 o 
  -6  14   2       64.86       54.04     13.91 o 
  -5  14   2       99.53       76.74     15.11 o 
  -4  14   2       10.43       -1.66      8.59 o 
  -3  14   2       17.66       16.91     10.78 o 
  -2  14   2       22.75       16.11     10.65 o 
  -1  14   2        1.69       -2.80      9.18 o 
   0  14   2       91.71       79.40     15.77 o 
   1  14   2      386.13      404.13     29.62 o 
   2  14   2       23.40        3.19     11.12 o 
  -5  15   2        9.89        0.93     10.45 o 
  -4  15   2        0.00      -13.68      9.12 o 
  -3  15   2        2.91       -9.52      9.45 o 
  -2  15   2        3.42       -2.73     10.38 o 
  -1  15   2       15.64        5.92     11.78 o 
   0  15   2       35.68        6.46     10.98 o 
   0 -15   3       16.19        6.66     12.05 o 
   1 -15   3        4.39       -4.93     10.45 o 
   2 -15   3       15.78       22.83     12.25 o 
   3 -15   3       14.13        6.12     10.85 o 
   4 -15   3       39.71       35.47     12.71 o 
  -3 -14   3       91.49       82.13     16.84 o 
  -2 -14   3        1.05       -6.66     10.05 o 
  -1 -14   3       45.11       22.50     12.11 o 
   0 -14   3      151.37      141.17     19.63 o 
   1 -14   3        9.74        6.66     10.18 o 
   2 -14   3       33.86       36.21     12.65 o 
   3 -14   3        8.10       -7.25      8.65 o 
   4 -14   3        1.20        3.20      5.49 o 
   5 -14   3       16.19       19.35      7.00 o 
   6 -14   3       29.93       36.27     11.71 o 
  -5 -13   3       30.69       20.03     12.11 o 
  -4 -13   3       25.31       21.36     12.31 o 
  -3 -13   3       38.46       50.72     14.64 o 
  -2 -13   3       49.78       48.45     13.71 o 
  -1 -13   3       62.95       48.45     13.31 o 
   0 -13   3       10.08       10.12      9.98 o 
   1 -13   3        0.27        1.60      8.79 o 
   2 -13   3      368.01      403.16     50.75 o 
   3 -13   3       77.15       92.95     21.23 o 
   4 -13   3        8.13        4.62      5.34 o 
   5 -13   3      106.38      138.81     22.60 o 
   6 -13   3       80.05       90.52     14.31 o 
   7 -13   3        2.15       -4.99      7.85 o 
   8 -13   3        8.56       29.15     10.85 o 
  -6 -12   3       34.33       41.86     13.44 o 
  -5 -12   3        0.75       -3.99      9.58 o 
  -4 -12   3        1.38        0.07      9.65 o 
  -3 -12   3      253.91      259.51     22.56 o 
  -2 -12   3       40.60       37.21     12.18 o 
  -1 -12   3        0.00       -4.33      8.65 o 
   0 -12   3      182.51      177.37     19.30 o 
   1 -12   3      453.96      465.91     38.84 o 
   2 -12   3       12.43       13.51      9.35 o 
   3 -12   3       84.68       89.25      9.16 o 
   4 -12   3       79.34       79.61      8.82 o 
   5 -12   3       46.38       42.96      7.31 o 
   6 -12   3       15.64       14.44      8.19 o 
   7 -12   3       44.76       51.05     11.51 o 
   8 -12   3       18.77       23.36     10.52 o 
   9 -12   3      207.09      256.91     23.16 o 
  -7 -11   3       12.92        3.66     10.05 o 
  -6 -11   3       91.64       73.81     14.71 o 
  -5 -11   3       29.64       23.56     11.12 o 
  -4 -11   3       36.79       43.79     12.31 o 
  -3 -11   3      287.47      297.44     22.96 o 
  -2 -11   3        0.52       12.18      9.45 o 
  -1 -11   3      104.70      106.76     15.04 o 
   0 -11   3        1.46        0.75      4.08 o 
   1 -11   3        7.59        8.79      4.82 o 
   2 -11   3      266.54      293.47     20.93 o 
   3 -11   3       88.97       82.98      8.61 o 
   4 -11   3      513.33      520.10     19.55 o 
   5 -11   3      187.70      206.90     12.00 o 
   6 -11   3       94.53       83.86     12.71 o 
   7 -11   3       21.65       25.76      9.52 o 
   8 -11   3        3.53        1.33      7.06 o 
   9 -11   3       56.80       78.34     14.64 o 
  10 -11   3        1.08       -4.59      7.65 o 
  -8 -10   3        2.79       13.51     11.38 o 
  -7 -10   3       28.88       12.58     10.12 o 
  -6 -10   3        2.80       -3.13      8.25 o 
  -5 -10   3       95.12       94.18     14.78 o 
  -4 -10   3       81.88       61.37     12.71 o 
  -3 -10   3      182.97      179.37     17.97 o 
  -2 -10   3       68.70       65.62      6.86 o 
  -1 -10   3       88.30       61.96     11.85 o 
   0 -10   3        3.57        3.11      3.84 o 
   1 -10   3       80.44       86.02     10.92 o 
   2 -10   3      583.20      580.36     38.80 o 
   3 -10   3     2188.30     2269.58     98.30 o 
   4 -10   3      120.51      133.11     10.68 o 
   5 -10   3      457.75      457.23     17.43 o 
   6 -10   3       79.70       85.66     12.65 o 
   7 -10   3       33.28       26.42      8.59 o 
   8 -10   3       15.54       20.97      9.18 o 
   9 -10   3       17.38       11.25      8.72 o 
  10 -10   3       18.36       11.78      9.78 o 
  -8  -9   3       56.10       34.74     11.71 o 
  -7  -9   3        8.15       11.51      9.45 o 
  -6  -9   3      280.04      288.72     21.70 o 
  -5  -9   3       14.26       14.51      8.85 o 
  -4  -9   3      263.04      256.84     20.23 o 
  -3  -9   3       34.27       32.08      9.98 o 
  -2  -9   3      113.55      137.61      8.96 o 
  -1  -9   3      706.53      697.58     32.95 o 
   0  -9   3      364.85      359.68     14.14 o 
   1  -9   3      385.59      392.55     15.54 o 
   2  -9   3       74.38       71.84      7.19 o 
   3  -9   3       47.60       54.60      6.54 o 
   4  -9   3     1870.13     1931.61     50.07 o 
   5  -9   3      532.52      551.25     19.23 o 
   6  -9   3      389.14      388.89     23.49 o 
   7  -9   3        0.00       -6.26      5.19 o 
   8  -9   3        1.26        4.99      6.86 o 
   9  -9   3       60.96       51.05     11.71 o 
  10  -9   3       23.57       24.56      9.38 o 
  11  -9   3       23.46       17.64      9.85 o 
  -9  -8   3       10.91        4.53     14.31 o 
  -8  -8   3      184.61      226.20     15.17 o 
  -7  -8   3      134.35      106.73     11.18 o 
  -6  -8   3       28.14       28.32      7.08 o 
  -5  -8   3       70.58       71.29      8.24 o 
  -4  -8   3        4.36       -0.98      1.82 o 
  -3  -8   3        9.37       11.55      3.13 o 
  -2  -8   3      313.63      342.33     10.54 o 
  -1  -8   3      838.04      806.94     35.14 o 
   0  -8   3      472.78      481.09     23.76 o 
   1  -8   3       23.93       32.29      4.97 o 
   2  -8   3       14.80       18.84      6.16 o 
   3  -8   3      252.41      243.52     11.06 o 
   4  -8   3      500.91      453.92     16.19 o 
   5  -8   3     4868.60     4939.81    117.09 o 
   6  -8   3       86.44       86.26     11.91 o 
   7  -8   3     1574.66     1413.14     58.70 o 
   8  -8   3       17.25        9.45      7.32 o 
   9  -8   3       97.77       91.85     14.24 o 
  10  -8   3       17.56       18.90      9.18 o 
  11  -8   3        2.00       -4.93      7.06 o 
 -10  -7   3       33.59      -14.78     14.84 o 
  -9  -7   3       61.50       49.39     16.71 o 
  -8  -7   3        3.03       -1.72     14.04 o 
  -7  -7   3       94.77       96.69     10.29 o 
  -6  -7   3      200.10      209.37     12.72 o 
  -5  -7   3      317.90      341.57     15.13 o 
  -4  -7   3      276.28      261.06     18.39 o 
  -3  -7   3      132.62      144.44      6.85 o 
  -2  -7   3      691.92      735.09     17.49 o 
  -1  -7   3      555.34      502.01     12.55 o 
   0  -7   3       29.94       21.92      4.56 o 
   1  -7   3        7.58        2.32      2.81 o 
   2  -7   3        7.49        7.10      3.29 o 
   3  -7   3      333.45      335.72      9.36 o 
   4  -7   3      179.67      168.64      6.85 o 
   5  -7   3      668.25      668.15     16.68 o 
   6  -7   3       10.21       23.12      5.36 o 
   7  -7   3      375.68      370.39     16.57 o 
   8  -7   3       98.27       84.70      9.30 o 
   9  -7   3      168.39      171.99     12.74 o 
  10  -7   3      113.15      104.16     11.69 o 
  11  -7   3       82.52       69.88     13.64 o 
 -11  -6   3        0.76      -21.96     14.64 o 
 -10  -6   3       23.99      -15.84     13.71 o 
  -9  -6   3       93.82       86.06     18.04 o 
  -8  -6   3       54.98       62.72      8.84 o 
  -7  -6   3      172.35      185.37      9.47 o 
  -6  -6   3      517.78      545.04     15.69 o 
  -5  -6   3      495.00      507.99     16.20 o 
  -4  -6   3        0.65       -0.10      2.39 o 
  -3  -6   3        7.38        9.97      2.76 o 
  -2  -6   3        3.80        2.34      2.10 o 
  -1  -6   3      187.75      174.34      6.13 o 
   0  -6   3      319.18      329.77     11.88 o 
   1  -6   3      491.59      546.84     16.75 o 
   2  -6   3        7.11        8.84      3.02 o 
   3  -6   3        5.42        6.53      2.57 o 
   4  -6   3     1370.67     1200.26     41.58 o 
   5  -6   3       36.00       35.73      3.87 o 
   6  -6   3       16.67       23.07      5.31 o 
   7  -6   3     5689.43     5949.33    206.73 o 
   8  -6   3      157.28      153.63     13.58 o 
   9  -6   3      152.00      153.87     13.41 o 
  10  -6   3        0.00      -12.20     12.31 o 
  11  -6   3        0.02       -6.40      8.15 o 
  12  -6   3        8.45       -1.80     15.94 o 
 -11  -5   3        2.23      -21.17     14.11 o 
 -10  -5   3       13.47      -12.31     13.64 o 
  -9  -5   3       11.78        4.26     12.31 o 
  -8  -5   3      193.01      203.27      9.88 o 
  -7  -5   3       84.22      102.20      7.37 o 
  -6  -5   3      125.67      129.63      7.43 o 
  -5  -5   3      167.91      186.88      8.06 o 
  -4  -5   3      290.92      289.17      9.44 o 
  -3  -5   3      747.51      717.52     20.63 o 
  -2  -5   3       40.18       37.34      3.30 o 
  -1  -5   3      780.27      755.58     16.62 o 
   0  -5   3     1046.59     1090.90     28.47 o 
   1  -5   3       32.79       32.03      3.87 o 
   2  -5   3        8.26        8.91      1.88 o 
   3  -5   3       46.91       37.96      3.35 o 
   4  -5   3      684.54      680.42     15.93 o 
   5  -5   3       18.29       22.57      3.81 o 
   6  -5   3      153.46      130.46      8.90 o 
   7  -5   3      799.04      780.43     28.15 o 
   8  -5   3        9.94       13.06      5.89 o 
   9  -5   3       84.25       78.30     12.55 o 
  10  -5   3        8.44       13.03      7.05 o 
  11  -5   3       19.71        7.27     12.95 o 
  12  -5   3        0.01       -9.48      6.32 o 
 -12  -4   3       24.03       -9.52     17.77 o 
 -11  -4   3       34.34        3.59     16.31 o 
 -10  -4   3        0.05       -6.23     10.95 o 
  -9  -4   3       85.36      105.17     10.58 o 
  -8  -4   3        5.19        3.26      3.74 o 
  -7  -4   3      231.59      244.56     10.02 o 
  -6  -4   3       80.23       85.62      6.12 o 
  -5  -4   3      773.20      786.07     19.01 o 
  -4  -4   3     7266.68     7962.26    151.24 o 
  -3  -4   3     2653.12     2679.25     52.84 o 
  -2  -4   3      112.32      109.24      6.95 o 
  -1  -4   3      575.27      618.25     22.10 o 
   0  -4   3       82.82       81.86      5.08 o 
   1  -4   3      915.53     1011.28     26.10 o 
   2  -4   3        0.21       -0.25      1.58 o 
   3  -4   3      606.20      616.72     17.82 o 
   4  -4   3       19.43       35.65      3.14 o 
   5  -4   3       83.19       85.35      4.66 o 
   6  -4   3       62.52       59.99      6.58 o 
   7  -4   3       36.31       39.21      6.28 o 
   8  -4   3      562.67      559.08     21.33 o 
   9  -4   3     1490.25     1596.02     52.05 o 
  10  -4   3       16.59       20.37      7.40 o 
  11  -4   3        6.75       13.84      7.82 o 
  12  -4   3        2.59      -18.99     14.98 o 
 -12  -3   3       20.77       22.63     18.44 o 
 -11  -3   3       30.80       24.11      8.08 o 
 -10  -3   3       18.17       16.82      7.00 o 
  -9  -3   3       91.21      102.68     10.49 o 
  -8  -3   3       76.70       76.04      9.26 o 
  -7  -3   3      163.95      164.41      7.88 o 
  -6  -3   3       73.54       81.21      5.68 o 
  -5  -3   3      542.79      549.38     14.31 o 
  -4  -3   3      109.71      124.95      6.08 o 
  -3  -3   3      911.01      951.95     20.74 o 
  -2  -3   3      915.15      834.07     22.07 o 
  -1  -3   3     4341.02     4444.70    102.27 o 
   0  -3   3      520.18      486.71     13.91 o 
   1  -3   3        3.03        1.43      1.02 o 
   2  -3   3      473.37      507.85     11.48 o 
   3  -3   3      575.36      485.70     13.69 o 
   4  -3   3      784.14      856.08     21.83 o 
   5  -3   3       13.28       17.24      2.28 o 
   6  -3   3       13.25       11.48      4.02 o 
   7  -3   3        0.01        0.95      3.85 o 
   8  -3   3        0.10        1.62      4.38 o 
   9  -3   3      377.36      352.50     17.14 o 
  10  -3   3       29.49       25.75      7.60 o 
  11  -3   3       88.88       99.07     12.01 o 
  12  -3   3       10.69        7.82     12.35 o 
 -12  -2   3      210.07      225.89     28.22 o 
 -11  -2   3        0.78       -3.86      9.65 o 
 -10  -2   3        0.76        2.25      5.73 o 
  -9  -2   3      207.46      219.90     13.74 o 
  -8  -2   3       35.26       38.35     14.14 o 
  -7  -2   3      221.67      239.16      9.13 o 
  -6  -2   3      219.01      233.02      8.55 o 
  -5  -2   3       94.05      113.55      8.88 o 
  -4  -2   3      125.10      128.04      6.26 o 
  -3  -2   3      156.34      132.35      5.49 o 
  -2  -2   3     5094.02     5390.97    142.16 o 
  -1  -2   3     4511.55     4384.12     83.05 o 
   0  -2   3       11.21       21.25      4.11 o 
   1  -2   3      757.78      730.88     17.21 o 
   2  -2   3        9.77       12.48      1.72 o 
   3  -2   3      162.39      203.01      5.97 o 
   4  -2   3      158.73      154.63      5.32 o 
   5  -2   3      241.54      236.09     14.24 o 
   6  -2   3      257.41      281.41     25.52 o 
   7  -2   3      148.49      169.40     10.25 o 
   8  -2   3        1.90        1.93      4.09 o 
   9  -2   3       77.78       83.14      9.45 o 
  10  -2   3      261.21      217.37     14.39 o 
  11  -2   3      150.58      160.90     13.62 o 
  12  -2   3      256.34      287.68     18.55 o 
 -12  -1   3       21.87       14.28     14.54 o 
 -11  -1   3        8.60        2.77      6.69 o 
 -10  -1   3        1.05       -7.49      4.99 o 
  -9  -1   3       25.20       26.16      9.09 o 
  -8  -1   3        4.15        8.71      4.79 o 
  -7  -1   3      104.16      105.21      8.67 o 
  -6  -1   3        0.37        0.94      2.13 o 
  -5  -1   3        0.24        6.01      8.26 o 
  -4  -1   3        5.94        7.73      2.06 o 
  -3  -1   3     2060.42     1901.23     37.81 o 
  -2  -1   3        2.00       -2.85      1.90 o 
  -1  -1   3    10276.70     9798.41    293.84 o 
   0  -1   3      729.71      656.08     16.89 o 
   1  -1   3       36.03       36.90      3.97 o 
   2  -1   3     1139.60     1091.31     52.72 o 
   3  -1   3       95.23       80.10      3.64 o 
   4  -1   3      126.24      170.93      7.79 o 
   5  -1   3      396.72      380.33      9.88 o 
   6  -1   3      580.27      580.54     14.77 o 
   7  -1   3       21.87       21.02      4.88 o 
   8  -1   3      226.38      226.62     12.48 o 
   9  -1   3       55.31       50.02      7.83 o 
  10  -1   3      226.53      217.45     14.16 o 
  11  -1   3        0.58       -1.57      6.36 o 
  12  -1   3       28.71        4.79     16.44 o 
 -13   0   3       93.75       87.39     12.73 o 
 -12   0   3      158.68      133.10     15.77 o 
 -11   0   3      107.00       96.09     11.31 o 
 -10   0   3      298.79      320.86     17.16 o 
  -9   0   3       81.23       61.95     11.05 o 
  -8   0   3       10.14       17.95      5.58 o 
  -7   0   3        8.15        7.58      3.29 o 
  -6   0   3       23.38       29.52      3.30 o 
  -5   0   3       68.39       65.91      4.25 o 
  -4   0   3      265.22      255.51      7.74 o 
  -3   0   3        0.33       -1.23      1.51 o 
  -2   0   3      200.36      164.64      5.23 o 
  -1   0   3      209.20      174.79      5.13 o 
   0   0   3     3657.96     3941.50     90.45 o 
   1   0   3     1251.82     1130.37     22.55 o 
   2   0   3      532.00      493.44     11.02 o 
   3   0   3       80.46       88.07      3.85 o 
   4   0   3     2240.07     2206.27     43.62 o 
   5   0   3      172.50      179.90      8.19 o 
   6   0   3        3.30        4.84      2.00 o 
   7   0   3        1.44       -0.50      3.56 o 
   8   0   3       31.30       23.77      5.50 o 
   9   0   3      133.92      143.53     10.92 o 
  10   0   3        0.03       -3.89      6.19 o 
  11   0   3      182.20      148.49     21.76 o 
  12   0   3       77.04       79.74     20.97 o 
 -13   1   3       78.68       76.30     12.16 o 
 -12   1   3      153.28      141.92     22.80 o 
 -11   1   3        5.03        0.30      6.33 o 
 -10   1   3        4.24        0.47      5.73 o 
  -9   1   3      333.41      341.47     16.79 o 
  -8   1   3       47.03       46.47      8.85 o 
  -7   1   3      943.39     1028.56     23.25 o 
  -6   1   3      415.83      428.54     11.62 o 
  -5   1   3      161.13      164.04      6.20 o 
  -4   1   3     4433.06     4313.03     82.72 o 
  -3   1   3     1927.85     1769.30     35.16 o 
  -2   1   3      361.76      390.22      9.38 o 
  -1   1   3      465.78      452.79     10.35 o 
   0   1   3      546.11      487.50     10.70 o 
   1   1   3      415.92      500.97     19.97 o 
   2   1   3      104.34       83.48      3.45 o 
   3   1   3      796.15      830.86     43.73 o 
   5   1   3       55.22       53.19      5.18 o 
   6   1   3      301.24      313.92      9.32 o 
   7   1   3        7.85        9.59      4.07 o 
   8   1   3       15.04       15.35      4.89 o 
   9   1   3      106.64      101.72      9.59 o 
  10   1   3       59.20       48.19     14.18 o 
  11   1   3       15.88        7.72     13.58 o 
  12   1   3       61.51       37.07     18.10 o 
 -13   2   3       54.82       79.07     12.55 o 
 -12   2   3      168.51      122.20     13.26 o 
 -11   2   3       23.29       18.65     12.01 o 
 -10   2   3       11.22        8.94      6.14 o 
  -9   2   3      378.47      383.01     18.06 o 
  -8   2   3       30.16       29.51      7.06 o 
  -7   2   3      127.35      122.73      9.42 o 
  -6   2   3        0.10        5.18      1.92 o 
  -5   2   3      807.70      724.36     16.70 o 
  -4   2   3     2330.56     2358.74     46.62 o 
  -3   2   3       81.80       79.01      3.89 o 
  -2   2   3      233.03      208.89      7.75 o 
  -1   2   3        0.53        2.67      1.39 o 
   0   2   3      847.75      695.30     14.71 o 
   1   2   3     1395.76     1238.61     24.78 o 
   2   2   3     1802.13     1840.19     36.19 o 
   3   2   3      358.29      302.30      7.92 o 
   4   2   3      102.66       84.79      4.24 o 
   5   2   3       53.82       52.66      5.09 o 
   6   2   3     1032.74     1058.28     23.57 o 
   7   2   3       26.48       22.43      4.29 o 
   8   2   3        3.23       -1.05      2.55 o 
   9   2   3       23.34       16.31     10.12 o 
  10   2   3        2.21        0.80     10.72 o 
  11   2   3      108.33       78.47     17.90 o 
 -13   3   3       35.86       28.87      9.43 o 
 -12   3   3       11.30        7.26      7.47 o 
 -11   3   3       74.83       53.52     13.61 o 
 -10   3   3      964.58      935.72     46.72 o 
  -9   3   3      242.51      235.99     14.26 o 
  -8   3   3        1.13       -3.93      3.86 o 
  -7   3   3        8.30       11.52      2.49 o 
  -6   3   3      172.44      162.18      6.53 o 
  -5   3   3     6657.75     7464.69    141.49 o 
  -4   3   3     1947.51     1967.22     39.61 o 
  -3   3   3      185.84      188.50      6.28 o 
  -2   3   3     1821.13     1902.26     38.03 o 
  -1   3   3      872.32      770.45     16.57 o 
   0   3   3      208.80      278.39     10.19 o 
   1   3   3      904.97      872.42     22.97 o 
   2   3   3      111.86      110.92      5.83 o 
   3   3   3      242.74      269.84     10.44 o 
   4   3   3     1275.76     1284.07     44.56 o 
   5   3   3       79.23       63.17      4.23 o 
   6   3   3        8.57        9.31      2.67 o 
   7   3   3       37.57       39.00      9.52 o 
   8   3   3        0.87       12.98      8.39 o 
   9   3   3       55.94       60.57     13.05 o 
  10   3   3        0.00        2.46     10.32 o 
  11   3   3       77.44       41.07     16.11 o 
 -13   4   3       29.52       30.24      9.52 o 
 -12   4   3        1.45       -0.03      6.88 o 
 -11   4   3        0.17       -6.70      5.37 o 
 -10   4   3      669.09      647.13     36.81 o 
  -9   4   3      221.39      239.22     14.12 o 
  -8   4   3       21.70       19.28      5.82 o 
  -7   4   3      370.74      370.84     16.09 o 
  -6   4   3       23.75       19.07      3.44 o 
  -5   4   3      298.24      278.43     11.81 o 
  -4   4   3      574.65      725.73     16.89 o 
  -3   4   3      248.99      265.98      7.95 o 
  -2   4   3     4004.50     4028.45     77.35 o 
  -1   4   3       48.09       35.31      2.77 o 
   0   4   3       12.86       16.82      1.76 o 
   1   4   3     2465.58     2465.22    101.43 o 
   2   4   3      103.59      100.25      5.93 o 
   3   4   3      137.39      141.06      7.35 o 
   4   4   3     3346.43     3606.52     84.07 o 
   5   4   3        0.65        0.99      2.75 o 
   6   4   3       68.02       70.12      6.72 o 
   7   4   3      138.97      132.10      9.67 o 
   8   4   3      117.69      109.22     15.04 o 
   9   4   3       33.40       27.55     11.05 o 
  10   4   3        6.39       -0.07     10.38 o 
  11   4   3       87.45      101.57     19.50 o 
 -13   5   3        1.32       14.00      7.96 o 
 -12   5   3        0.36       -3.06      9.62 o 
 -11   5   3      363.17      319.72     18.03 o 
 -10   5   3       13.59       18.39      6.85 o 
  -9   5   3       57.47       35.88      7.30 o 
  -8   5   3      114.97      108.24      9.93 o 
  -7   5   3       16.54       14.28      2.90 o 
  -6   5   3       43.44       29.90      3.50 o 
  -5   5   3       15.83        8.05      2.32 o 
  -4   5   3        2.89       -0.29      1.79 o 
  -3   5   3     1082.62     1388.79     60.80 o 
  -2   5   3     1623.19     1506.93     31.09 o 
  -1   5   3      162.85      152.69      8.80 o 
   0   5   3     1113.64     1030.35     26.02 o 
   1   5   3     1134.78      989.83     26.70 o 
   2   5   3      416.43      486.63     17.50 o 
   3   5   3       35.14       33.12      7.15 o 
   4   5   3        4.69        2.40      3.99 o 
   5   5   3        0.26        1.46      3.37 o 
   6   5   3     1055.17     1070.31     31.18 o 
   7   5   3       54.35       48.62      7.21 o 
   8   5   3      318.99      344.17     24.43 o 
   9   5   3      187.98      201.20     20.77 o 
  10   5   3       11.09       -1.73     10.45 o 
 -12   6   3       10.94        5.63      6.20 o 
 -11   6   3       87.72       78.86     10.23 o 
 -10   6   3       17.10       12.00      5.95 o 
  -9   6   3        1.45        2.08      5.04 o 
  -8   6   3       58.37       49.68      7.40 o 
  -7   6   3       69.72       65.77      5.20 o 
  -6   6   3      302.68      281.04     15.93 o 
  -5   6   3      405.66      354.10     11.56 o 
  -4   6   3       22.77       26.58      3.17 o 
  -3   6   3      288.16      255.11      8.21 o 
  -2   6   3     2007.38     2166.07     60.83 o 
  -1   6   3      595.88      562.11     13.49 o 
   0   6   3       39.12       38.31      2.76 o 
   1   6   3      576.98      620.94     18.90 o 
   2   6   3      463.90      459.08     15.54 o 
   3   6   3     2291.78     2310.11     57.87 o 
   4   6   3      155.77      172.65     13.24 o 
   5   6   3        6.99       10.50      6.26 o 
   6   6   3     1524.06     1642.40     45.02 o 
   7   6   3       74.50       87.23      9.07 o 
   8   6   3       92.97      124.79     16.37 o 
   9   6   3       87.21       53.71     13.78 o 
  10   6   3        1.51       -3.73     11.05 o 
 -12   7   3       34.79       32.79     23.00 o 
 -11   7   3       25.62       28.73      7.72 o 
 -10   7   3      137.26      149.78     27.02 o 
  -9   7   3      882.97      717.01     25.93 o 
  -8   7   3       70.69       63.33      8.01 o 
  -7   7   3        6.26        2.31      2.88 o 
  -6   7   3        2.08        1.39      2.50 o 
  -5   7   3      203.21      195.53      7.98 o 
  -4   7   3       22.09       19.36      3.07 o 
  -3   7   3        0.14        4.92      2.10 o 
  -2   7   3      789.08      731.74     17.34 o 
  -1   7   3     1434.17     1575.77     32.88 o 
   0   7   3      249.71      224.00      6.87 o 
   1   7   3       58.21       52.23      6.39 o 
   2   7   3        9.66        8.59      3.40 o 
   3   7   3      450.41      484.83     17.13 o 
   4   7   3      437.26      439.34     23.29 o 
   5   7   3      903.06      881.50     29.05 o 
   6   7   3       61.04       64.28      8.32 o 
   7   7   3        4.89        4.30     14.81 o 
   8   7   3       15.47       15.44      9.32 o 
   9   7   3       12.11       14.44     11.71 o 
 -12   8   3       57.38       57.54     17.20 o 
 -11   8   3        6.13        0.25      8.72 o 
 -10   8   3       45.31       52.44      8.43 o 
  -9   8   3      274.20      240.85     16.07 o 
  -8   8   3        3.08        3.21      4.63 o 
  -7   8   3       58.07       47.45      6.91 o 
  -6   8   3      100.08       87.76      6.25 o 
  -5   8   3       16.07       14.28      3.17 o 
  -4   8   3      281.80      286.63      9.79 o 
  -3   8   3       70.95       73.77      5.20 o 
  -2   8   3      209.27      215.19      7.80 o 
  -1   8   3        6.51        8.08      2.18 o 
   0   8   3      232.18      233.30     10.49 o 
   1   8   3      220.45      213.55     10.22 o 
   2   8   3       77.98       78.77      7.27 o 
   3   8   3        1.92        1.26      3.51 o 
   4   8   3       37.69       42.26      9.38 o 
   5   8   3       99.97      118.70     12.75 o 
   6   8   3       99.41      116.10     10.71 o 
   7   8   3        4.77        5.44     10.35 o 
   8   8   3      521.27      557.08     34.08 o 
   9   8   3        1.24        3.59     10.45 o 
 -11   9   3      104.50       99.22     16.07 o 
 -10   9   3       65.47       85.77     20.23 o 
  -9   9   3       11.73       13.00      5.88 o 
  -8   9   3       21.68       18.14      5.50 o 
  -7   9   3      279.13      262.75     10.36 o 
  -6   9   3      124.70      123.51      7.32 o 
  -5   9   3        0.19       -3.60      2.40 o 
  -4   9   3       95.94       95.87      6.41 o 
  -3   9   3       30.23       25.80      3.67 o 
  -2   9   3       17.83       16.67      3.78 o 
  -1   9   3      262.86      278.98     13.28 o 
   0   9   3     1267.11     1262.33     35.16 o 
   1   9   3      318.66      301.74     12.97 o 
   2   9   3      196.15      211.53     11.16 o 
   3   9   3       32.98       28.29      5.71 o 
   4   9   3        1.65       -1.46      6.32 o 
   5   9   3       56.21       64.73     15.67 o 
   6   9   3      270.82      274.86     27.32 o 
   7   9   3      579.02      556.39     22.93 o 
   8   9   3        0.06        4.39      9.52 o 
 -11  10   3       13.22       22.84     12.71 o 
 -10  10   3        0.00       10.44      7.55 o 
  -9  10   3        2.08        6.26      7.65 o 
  -8  10   3        3.01        7.63      4.82 o 
  -7  10   3      205.95      171.67     11.31 o 
  -6  10   3      212.03      187.10     13.28 o 
  -5  10   3      122.68       99.96     10.68 o 
  -4  10   3       28.99       25.17      4.97 o 
  -3  10   3      292.78      309.77     10.56 o 
  -2  10   3       44.17       47.47      8.59 o 
  -1  10   3      184.04      180.13     10.23 o 
   0  10   3     1482.47     1516.83     54.14 o 
   1  10   3       50.29       45.21     10.32 o 
   2  10   3       36.34       35.92      6.69 o 
   3  10   3      161.92      158.77     10.91 o 
   4  10   3        0.39       -0.24      4.43 o 
   5  10   3        4.03        0.48     12.15 o 
   6  10   3       67.33       63.79     10.62 o 
   7  10   3        0.24        1.97      6.39 o 
 -10  11   3      187.88      284.69     31.48 o 
  -9  11   3       23.90       35.50      8.75 o 
  -8  11   3       19.59       28.99      6.38 o 
  -7  11   3        5.78        7.38      4.49 o 
  -6  11   3       13.98        8.66      4.80 o 
  -5  11   3       76.59       69.80      6.10 o 
  -4  11   3       13.19       11.16      3.66 o 
  -3  11   3        1.25        4.48      3.79 o 
  -2  11   3       26.91       33.88     11.18 o 
  -1  11   3      733.19      703.14     53.68 o 
   0  11   3      235.23      226.44     14.74 o 
   1  11   3      506.20      527.04     19.81 o 
   2  11   3      162.77      154.04     11.78 o 
   3  11   3       17.94       16.44      9.32 o 
   4  11   3       65.78       84.49     19.40 o 
   5  11   3      118.46      143.74     49.09 o 
   6  11   3       30.61       39.61      9.98 o 
 -10  12   3       40.06       60.83     14.04 o 
  -9  12   3        0.27        1.86      8.19 o 
  -8  12   3       83.00       90.05     14.38 o 
  -7  12   3       28.23       29.02      9.18 o 
  -6  12   3       52.27       40.22      6.92 o 
  -5  12   3      166.00      135.18     15.51 o 
  -4  12   3       10.49        0.20      6.86 o 
  -3  12   3        2.02        6.08      4.46 o 
  -2  12   3      197.02      212.36     11.83 o 
  -1  12   3       66.77       68.25     11.02 o 
   0  12   3        0.73       -0.69      7.15 o 
   1  12   3       21.00       19.61      6.03 o 
   2  12   3      863.95      947.54     75.84 o 
   3  12   3        0.07       -8.39      7.92 o 
   4  12   3        1.05        7.65     11.38 o 
   5  12   3       15.12       17.48     12.01 o 
  -8  13   3      139.60      136.71     17.37 o 
  -7  13   3       24.48       22.76      9.18 o 
  -6  13   3        9.73       -8.45      7.85 o 
  -5  13   3       23.82       15.04      9.18 o 
  -4  13   3       88.84       67.62     13.31 o 
  -3  13   3      174.35      158.87     18.64 o 
  -2  13   3       36.41       39.87     11.98 o 
  -1  13   3      166.87      146.76     18.10 o 
   0  13   3       39.70       20.77     10.45 o 
   1  13   3      400.61      345.63     26.16 o 
   2  13   3        0.31      -11.78      7.85 o 
   3  13   3       39.73       32.68     12.91 o 
   4  13   3       26.16       10.98     11.98 o 
  -6  14   3        0.07       -4.59      9.52 o 
  -5  14   3       29.74       18.17     10.65 o 
  -4  14   3       50.63       32.28     11.78 o 
  -3  14   3        4.93        7.79      9.12 o 
  -2  14   3       13.25        4.93      9.32 o 
  -1  14   3        1.63       -7.85      8.05 o 
   0  14   3       77.18       62.03     14.31 o 
   1  14   3        8.47       -6.66      9.58 o 
   2  14   3      339.87      337.24     27.95 o 
  -4  15   3       31.12       37.34     13.51 o 
  -3  15   3        4.47        8.45     10.38 o 
  -2  15   3       62.00       45.39     13.71 o 
  -1  15   3       35.74       21.96     12.71 o 
   1 -15   4       36.92       29.95     12.51 o 
   2 -15   4        0.00       -0.33      9.92 o 
   3 -15   4       20.20       25.56     12.05 o 
  -3 -14   4        5.30        5.46     11.65 o 
  -2 -14   4       11.39        7.85     10.72 o 
  -1 -14   4        1.77       -2.00      9.32 o 
   0 -14   4      183.51      160.00     20.03 o 
   1 -14   4       20.59       21.23     11.12 o 
   2 -14   4        1.31        2.00      9.32 o 
   3 -14   4       43.58       42.70      8.10 o 
   4 -14   4       26.91       20.58      6.89 o 
   5 -14   4        1.31       -1.53      7.39 o 
   6 -14   4        0.81      -10.85      7.32 o 
  -4 -13   4        0.33        0.00     10.18 o 
  -3 -13   4       87.68       60.30     14.24 o 
  -1 -13   4       53.73       36.87     12.05 o 
   0 -13   4        2.95        9.58      9.52 o 
   1 -13   4       15.12       11.05      9.45 o 
   2 -13   4        0.92       -2.67      4.85 o 
   3 -13   4      193.66      237.21     18.57 o 
   4 -13   4       21.64       20.27      6.89 o 
   5 -13   4       18.80       37.51      7.69 o 
   6 -13   4       11.57       13.71      9.12 o 
   7 -13   4        0.79       -2.53      7.99 o 
  -6 -12   4        8.53       16.17     11.65 o 
  -5 -12   4        6.88        0.60      9.72 o 
  -4 -12   4       13.53        3.39      9.18 o 
  -3 -12   4       48.77       31.81     11.51 o 
  -2 -12   4       61.13       59.17     13.05 o 
  -1 -12   4       13.81       13.51      9.18 o 
   0 -12   4        2.44       -2.80      5.03 o 
   1 -12   4       27.09       23.85     15.17 o 
   2 -12   4      472.04      505.49     62.50 o 
   3 -12   4       43.17       36.82      6.93 o 
   4 -12   4       37.19       39.60      7.14 o 
   5 -12   4       43.03       45.18      7.53 o 
   6 -12   4       26.77       34.14     10.45 o 
   7 -12   4        6.84        6.92      8.12 o 
   8 -12   4       19.69       11.58      9.05 o 
  -7 -11   4        0.15       -6.12      9.32 o 
  -6 -11   4       44.99       45.46     12.65 o 
  -5 -11   4        6.25       -1.80      8.39 o 
  -4 -11   4       53.34       56.31     12.98 o 
  -2 -11   4       14.00        3.53      8.32 o 
  -1 -11   4      201.70      187.66     16.41 o 
   0 -11   4       40.65       41.37      6.57 o 
   1 -11   4      232.82      235.69     28.95 o 
   2 -11   4      418.62      433.19     43.76 o 
   3 -11   4      200.68      219.51     17.67 o 
   4 -11   4      183.23      177.05     11.38 o 
   5 -11   4        3.82        6.95      5.03 o 
   6 -11   4       70.85       62.30     11.78 o 
   7 -11   4      107.85      129.19     16.64 o 
   8 -11   4        0.30        0.07      6.99 o 
   9 -11   4        3.03       -5.06      7.99 o 
  -8 -10   4      123.38      128.32     18.17 o 
  -7 -10   4      169.39      169.05     19.90 o 
  -6 -10   4       12.36       -4.26      8.59 o 
  -5 -10   4       48.02       36.61     10.78 o 
  -4 -10   4       93.78       90.92     14.44 o 
  -3 -10   4       14.67       12.52      5.46 o 
  -2 -10   4      125.33      122.03      8.92 o 
  -1 -10   4       13.57       18.77      8.85 o 
   0 -10   4      150.42      162.66     10.15 o 
   1 -10   4      179.65      170.79     10.41 o 
   2 -10   4      243.87      216.53     13.74 o 
   3 -10   4       10.93        5.88      4.75 o 
   4 -10   4      310.80      350.44     15.24 o 
   5 -10   4     1137.90     1202.21     34.80 o 
   6 -10   4        0.03       -3.99      5.86 o 
   7 -10   4        2.47        5.66      6.99 o 
   8 -10   4        5.66        6.92      7.59 o 
   9 -10   4        1.13        7.06      8.65 o 
  10 -10   4       35.21       43.26     12.45 o 
  -8  -9   4       15.87       21.10     10.25 o 
  -7  -9   4      149.47      113.68     15.77 o 
  -6  -9   4      147.06      126.79     16.11 o 
  -5  -9   4        9.30       -0.47      7.65 o 
  -4  -9   4        2.77        2.29      7.52 o 
  -3  -9   4       28.20       37.28      5.74 o 
  -2  -9   4       22.96       42.85     16.34 o 
  -1  -9   4       47.56       42.66      9.65 o 
   0  -9   4      292.31      269.43     12.20 o 
   1  -9   4       47.10       40.11      6.96 o 
   2  -9   4      228.50      233.71     11.52 o 
   3  -9   4        3.92        4.43      4.17 o 
   4  -9   4        2.38        7.70      4.69 o 
   5  -9   4       33.91       28.93      5.58 o 
   6  -9   4      245.53      229.22     17.97 o 
   7  -9   4       82.53      100.63     14.38 o 
   8  -9   4       11.52       10.38      7.79 o 
   9  -9   4       90.91      108.42     15.31 o 
  10  -9   4       27.30       29.82     10.45 o 
  -9  -8   4       84.89       73.21     18.97 o 
  -8  -8   4       10.83       -2.62     13.48 o 
  -7  -8   4      222.32      219.79     14.70 o 
  -6  -8   4       96.90      107.85     10.88 o 
  -5  -8   4       30.68       41.98      6.33 o 
  -4  -8   4       24.34       22.31      4.91 o 
  -3  -8   4      541.20      558.18     46.79 o 
  -2  -8   4       92.20      104.11      7.72 o 
  -1  -8   4      357.82      347.96     20.70 o 
   0  -8   4        0.15       -0.13      3.16 o 
   1  -8   4       80.15       80.16      7.16 o 
   2  -8   4       11.25        7.43      3.79 o 
   3  -8   4        0.01       -3.37      3.29 o 
   4  -8   4      886.03      886.44     26.36 o 
   5  -8   4       44.24       42.73      6.20 o 
   6  -8   4      201.18      190.89     16.44 o 
   7  -8   4      124.03      102.83     13.78 o 
   8  -8   4        0.23        0.93      6.06 o 
   9  -8   4       58.32       57.51     11.78 o 
  10  -8   4       14.53       21.23      9.32 o 
  11  -8   4       65.68       70.15     14.18 o 
 -10  -7   4        0.34      -21.26     14.18 o 
  -9  -7   4       47.96       23.69     15.11 o 
  -8  -7   4      272.94      279.81     16.61 o 
  -7  -7   4      187.24      188.97      9.88 o 
  -6  -7   4      492.46      515.17     15.84 o 
  -5  -7   4     1060.06     1116.35     32.42 o 
  -4  -7   4       58.88       58.22      5.33 o 
  -3  -7   4       10.53        4.31      2.96 o 
  -2  -7   4      201.71      224.75      8.41 o 
  -1  -7   4       11.80       13.05      6.39 o 
   0  -7   4       20.96       34.58      7.99 o 
   1  -7   4       14.72        9.69      3.43 o 
   2  -7   4       73.95       69.72      6.37 o 
   3  -7   4      106.25      103.88      7.45 o 
   4  -7   4      239.15      237.83     15.67 o 
   5  -7   4       97.13       70.86     13.24 o 
   6  -7   4      709.10      731.39     34.61 o 
   7  -7   4      375.64      338.64     21.90 o 
   8  -7   4      234.22      238.61     19.04 o 
   9  -7   4        5.40       -3.00      6.32 o 
  10  -7   4        0.26       -3.66      6.86 o 
  11  -7   4        3.60       13.71      9.18 o 
 -11  -6   4        6.90      -17.50     16.84 o 
 -10  -6   4       50.66       23.83     16.91 o 
  -9  -6   4        7.95       -5.92     13.11 o 
  -8  -6   4        2.04        1.58      7.36 o 
  -7  -6   4        0.29       -3.42      5.08 o 
  -6  -6   4      415.98      449.03     14.31 o 
  -5  -6   4      446.96      491.13     17.24 o 
  -4  -6   4       73.51       98.14      7.31 o 
  -3  -6   4      394.08      454.97     12.76 o 
  -2  -6   4      560.98      570.72     14.29 o 
  -1  -6   4       98.89      124.07      6.22 o 
   0  -6   4     1017.25     1096.98     29.67 o 
   1  -6   4     1317.62     1359.88     35.52 o 
   2  -6   4      639.87      678.16     25.49 o 
   3  -6   4        1.16        2.53      2.16 o 
   4  -6   4       77.48       93.59      5.30 o 
   5  -6   4      623.76      628.85     15.85 o 
   6  -6   4     1965.95     1933.94     75.18 o 
   7  -6   4       31.93       39.00      7.06 o 
   8  -6   4       90.25       79.93     11.75 o 
   9  -6   4      110.01      106.22     11.18 o 
  10  -6   4       11.01       -4.13      6.32 o 
  11  -6   4       49.28       47.68     10.03 o 
 -11  -5   4       59.70       57.51     20.37 o 
 -10  -5   4        4.98       -7.19     14.31 o 
  -9  -5   4        0.94       -6.08      5.07 o 
  -8  -5   4      379.22      415.31     14.24 o 
  -7  -5   4      254.72      261.62     11.38 o 
  -6  -5   4      236.61      233.70      9.91 o 
  -5  -5   4      134.05      164.60      8.02 o 
  -4  -5   4       94.28      100.01      5.95 o 
  -3  -5   4        0.28        3.50      2.55 o 
  -2  -5   4      385.76      370.60     11.88 o 
  -1  -5   4      237.53      236.94     12.31 o 
   0  -5   4     2099.90     2399.74     58.29 o 
   1  -5   4      637.02      593.31     17.69 o 
   2  -5   4     1319.55     1384.10     31.51 o 
   3  -5   4      453.51      420.54     10.99 o 
   4  -5   4       90.16       87.27      6.58 o 
   5  -5   4      326.56      372.66     10.72 o 
   6  -5   4       34.10       33.05      6.66 o 
   7  -5   4      285.04      234.38     13.03 o 
   8  -5   4      207.85      204.47     13.19 o 
   9  -5   4      671.15      666.19     25.27 o 
  10  -5   4       61.90       60.70     16.51 o 
  11  -5   4      152.21      159.97     14.89 o 
 -11  -4   4       44.74       37.54     18.24 o 
 -10  -4   4        5.08       -2.31      5.74 o 
  -9  -4   4       20.36        9.86      6.00 o 
  -8  -4   4       15.59       15.05      7.11 o 
  -7  -4   4      205.79      231.57     10.00 o 
  -6  -4   4      112.09      117.01      6.88 o 
  -5  -4   4        5.03        7.92      3.02 o 
  -4  -4   4     2889.71     3185.94     63.11 o 
  -3  -4   4     2089.67     2125.62     52.37 o 
  -2  -4   4      380.72      428.75     11.13 o 
  -1  -4   4       34.59       45.61      3.45 o 
   0  -4   4     1768.81     1894.64     46.39 o 
   1  -4   4      341.24      335.86     11.39 o 
   2  -4   4      387.28      432.92     10.60 o 
   3  -4   4     1838.56     1909.19     38.20 o 
   4  -4   4        6.80        9.46      2.40 o 
   5  -4   4      151.60      153.38      6.19 o 
   6  -4   4      106.42      104.55      7.94 o 
   7  -4   4      123.67      129.25      9.50 o 
   8  -4   4      605.26      555.84     21.31 o 
   9  -4   4      736.66      778.44     27.71 o 
  10  -4   4       29.19       18.22      7.53 o 
  11  -4   4       33.57       16.97      8.54 o 
  12  -4   4        5.96       -6.56     10.48 o 
 -12  -3   4       35.56       -3.46     16.97 o 
 -11  -3   4       42.70       44.34     13.54 o 
 -10  -3   4        0.97       -8.82     14.01 o 
  -9  -3   4       19.50        9.42      5.92 o 
  -8  -3   4      234.09      267.78     10.74 o 
  -7  -3   4        2.78        1.37      3.02 o 
  -6  -3   4     1995.96     2102.96     43.92 o 
  -5  -3   4       82.59       94.84      5.84 o 
  -4  -3   4      118.43      116.26      5.84 o 
  -3  -3   4     3151.33     3432.80     66.88 o 
  -2  -3   4       59.85       73.84      4.42 o 
  -1  -3   4     1117.09     1096.19     22.78 o 
   0  -3   4      990.13      964.51     19.93 o 
   1  -3   4      812.34      862.93     18.14 o 
   2  -3   4     5054.54     6158.50    116.43 o 
   3  -3   4     1473.64     1429.84     52.71 o 
   4  -3   4     2231.03     2344.98     46.82 o 
   5  -3   4      152.73      131.65      5.53 o 
   6  -3   4       15.51       12.55      4.11 o 
   7  -3   4      322.37      316.74     14.11 o 
   8  -3   4        9.43        2.12      4.71 o 
   9  -3   4       81.44       73.04      9.60 o 
  10  -3   4      106.03      111.38     11.62 o 
  11  -3   4      222.18      222.82     15.86 o 
  12  -3   4        1.15       -8.92      6.27 o 
 -12  -2   4      449.86      521.75     24.66 o 
 -11  -2   4       40.54       36.48      8.57 o 
 -10  -2   4       49.65       43.46      8.55 o 
  -9  -2   4       26.62       25.68      6.82 o 
  -8  -2   4       86.17       84.56      6.34 o 
  -7  -2   4       49.63       61.95      5.38 o 
  -6  -2   4        0.21       -2.78      2.55 o 
  -5  -2   4     1004.59     1020.49     22.98 o 
  -4  -2   4      495.69      521.78     13.36 o 
  -3  -2   4       14.38        8.79      2.30 o 
  -2  -2   4       11.13        6.12      1.81 o 
  -1  -2   4      432.69      446.47     10.55 o 
   0  -2   4      148.64      152.79      4.84 o 
   1  -2   4     1535.81     1569.26     31.20 o 
   2  -2   4     2621.11     2764.94     64.92 o 
   3  -2   4        9.52       17.09      2.84 o 
   4  -2   4      176.65      223.25     25.70 o 
   5  -2   4      419.54      444.96     11.33 o 
   6  -2   4        8.50        5.61      3.40 o 
   7  -2   4      195.43      219.41     15.44 o 
   8  -2   4        6.43        3.66      4.42 o 
   9  -2   4       55.32       42.20      7.88 o 
  10  -2   4       12.46        2.13      5.94 o 
  11  -2   4      239.15      264.78     16.80 o 
  12  -2   4        1.44       -7.87     12.01 o 
 -12  -1   4        0.00        4.42     18.24 o 
 -11  -1   4      814.06      878.45     31.97 o 
 -10  -1   4      158.15      155.20     12.67 o 
  -9  -1   4       19.99       16.60      8.65 o 
  -8  -1   4      128.47      139.12      7.97 o 
  -7  -1   4       21.48       23.91      3.74 o 
  -6  -1   4      526.27      561.93     14.80 o 
  -5  -1   4      783.62      752.90     17.85 o 
  -4  -1   4      457.09      489.35     12.49 o 
  -3  -1   4      240.84      258.03      7.73 o 
  -2  -1   4      558.15      468.34     11.23 o 
  -1  -1   4     2378.34     2764.60     53.36 o 
   0  -1   4      139.03      140.72      4.60 o 
   1  -1   4     2724.87     2796.60     53.89 o 
   2  -1   4      897.99      991.97     20.68 o 
   3  -1   4      107.39      119.80      8.25 o 
   4  -1   4     4563.22     5308.24    101.07 o 
   5  -1   4      568.16      553.05     13.50 o 
   6  -1   4        0.01       -1.19      1.61 o 
   7  -1   4        0.01       -4.85      3.24 o 
   8  -1   4        7.52        7.65      4.50 o 
   9  -1   4      339.25      340.61     31.05 o 
  10  -1   4        2.39        0.42      5.31 o 
  11  -1   4        0.01      -17.11     11.65 o 
  12  -1   4       11.73       -7.12     15.51 o 
 -13   0   4        3.22       -1.78      7.68 o 
 -12   0   4        0.00       -5.01      6.59 o 
 -11   0   4      676.78      712.99     30.95 o 
 -10   0   4     1227.54     1343.77     41.80 o 
  -9   0   4       90.63       93.00     10.04 o 
  -8   0   4      123.14      120.40      9.83 o 
  -7   0   4        7.16        5.89      2.71 o 
  -6   0   4        8.45        6.29      2.42 o 
  -5   0   4       30.89       30.28      3.31 o 
  -4   0   4      402.52      389.45     10.57 o 
  -3   0   4     2533.32     2514.71     49.35 o 
  -2   0   4      228.33      192.98      6.13 o 
  -1   0   4       63.17       74.13      3.52 o 
   0   0   4        7.75       17.50      1.87 o 
   1   0   4       37.58       31.86      2.43 o 
   2   0   4      115.82      105.19      4.37 o 
   3   0   4      784.66      785.04     21.59 o 
   4   0   4     1202.92     1202.88     25.34 o 
   5   0   4      293.39      276.03      8.32 o 
   6   0   4       39.39       29.87      3.18 o 
   7   0   4       55.58       50.56      6.39 o 
   8   0   4       11.55       10.31      4.71 o 
   9   0   4       40.85       41.82      7.21 o 
  10   0   4        0.21       -4.99     10.18 o 
  11   0   4        3.65       -0.67     12.65 o 
 -13   1   4        3.30        0.73     17.97 o 
 -12   1   4      134.39      133.11     22.30 o 
 -11   1   4      243.11      213.78     15.26 o 
 -10   1   4       18.02       22.74      7.00 o 
  -9   1   4      167.50      157.58     11.88 o 
  -8   1   4      449.40      464.05     19.04 o 
  -7   1   4      454.78      500.72     13.79 o 
  -6   1   4      887.51      924.24     21.24 o 
  -5   1   4      228.85      218.80      7.99 o 
  -4   1   4      759.82      846.16     18.95 o 
  -3   1   4     1072.46     1055.66     22.43 o 
  -2   1   4      873.08      967.67     20.43 o 
  -1   1   4        1.64        1.34      1.24 o 
   0   1   4       37.98       29.31      2.34 o 
   1   1   4      182.29      163.36     11.13 o 
   2   1   4        3.75        3.14      1.09 o 
   3   1   4      189.80      177.60      7.44 o 
   5   1   4      171.47      151.54     16.00 o 
   6   1   4      238.08      260.12      8.58 o 
   7   1   4        1.31        4.71      3.63 o 
   8   1   4      193.38      192.42     11.24 o 
   9   1   4       18.62       16.97     10.12 o 
  10   1   4      100.83       97.31     17.17 o 
  11   1   4       11.26       -3.66     13.11 o 
 -13   2   4        7.01        0.19      7.26 o 
 -12   2   4      460.96      457.98     34.41 o 
 -11   2   4      117.01       91.79     11.08 o 
 -10   2   4      298.72      293.18     21.36 o 
  -9   2   4       46.87       46.28      7.81 o 
  -8   2   4     1150.11     1177.59     35.82 o 
  -7   2   4       17.74       14.07      2.85 o 
  -6   2   4        1.22        1.31      2.11 o 
  -5   2   4       48.17       41.08      3.57 o 
  -4   2   4     1106.33     1080.62     23.29 o 
  -3   2   4      429.61      393.83     10.23 o 
  -2   2   4       24.52       17.38      2.17 o 
  -1   2   4        0.27        1.69      1.23 o 
   0   2   4       84.34       96.73      3.97 o 
   1   2   4        5.94        4.95      1.32 o 
   2   2   4      367.32      419.93     12.87 o 
   3   2   4      542.18      551.54     13.56 o 
   4   2   4      233.75      230.92      8.39 o 
   5   2   4      332.08      326.79      9.54 o 
   6   2   4      195.02      200.26      7.47 o 
   7   2   4       44.61       45.33      7.32 o 
   8   2   4       25.16       23.76      9.25 o 
   9   2   4       33.49       34.41     11.31 o 
  10   2   4        6.68        3.39     10.85 o 
  11   2   4        6.01       -4.13     12.11 o 
 -13   3   4       22.47        4.76      9.02 o 
 -12   3   4        0.01       -6.11      6.44 o 
 -11   3   4        9.66        4.02      6.24 o 
 -10   3   4       50.43       55.28      8.86 o 
  -9   3   4      888.52      859.03     29.30 o 
  -8   3   4       34.01       37.56      6.85 o 
  -7   3   4      331.37      383.20     11.63 o 
  -6   3   4       18.53       28.77      3.36 o 
  -5   3   4      320.02      305.00      9.41 o 
  -4   3   4      423.68      448.50     11.81 o 
  -3   3   4       27.21       19.29      3.09 o 
  -2   3   4       43.38       45.04      3.96 o 
  -1   3   4        6.79       12.28      1.91 o 
   0   3   4     1692.77     1829.86     38.34 o 
   1   3   4      818.13      883.54     18.81 o 
   2   3   4      701.78      578.79     17.09 o 
   3   3   4      190.70      201.28      6.32 o 
   4   3   4       87.68      102.33      4.74 o 
   5   3   4       10.36        7.07      2.24 o 
   6   3   4      202.75      218.10     10.52 o 
   7   3   4      759.11      730.26     36.14 o 
   8   3   4        6.92        6.19      7.92 o 
   9   3   4       60.36       77.81     14.51 o 
  10   3   4       32.55       21.23     12.31 o 
  11   3   4       67.22       54.31     17.37 o 
 -13   4   4        0.90        3.97      8.32 o 
 -12   4   4       56.45       51.91      9.58 o 
 -11   4   4      259.36      246.39     15.90 o 
 -10   4   4       54.91       48.68      8.36 o 
  -9   4   4      167.90      156.90     11.71 o 
  -8   4   4      300.61      308.95     15.31 o 
  -7   4   4      494.51      469.99     13.38 o 
  -6   4   4      230.88      231.21     10.99 o 
  -5   4   4       14.02       20.15      3.35 o 
  -4   4   4     1456.42     1571.23     45.33 o 
  -3   4   4       60.07       79.21      5.01 o 
  -2   4   4      154.27      149.64      6.72 o 
  -1   4   4        0.16        3.45      1.49 o 
   0   4   4     1522.21     1556.98     31.62 o 
   1   4   4     1771.70     1834.80     45.73 o 
   2   4   4        0.19        4.19      2.33 o 
   3   4   4       83.80       67.86      5.86 o 
   4   4   4      326.36      293.43     20.23 o 
   5   4   4        0.00       -0.81      3.03 o 
   6   4   4      180.83      204.93     17.04 o 
   7   4   4      511.38      475.02     27.69 o 
   8   4   4        2.03        9.98      7.92 o 
   9   4   4        0.43       -0.13      8.25 o 
  10   4   4       15.70        2.26     10.25 o 
 -13   5   4       19.75       16.74      8.64 o 
 -12   5   4        0.16        3.39      6.56 o 
 -11   5   4      109.07       79.72     10.31 o 
 -10   5   4        0.35       17.59      6.21 o 
  -9   5   4       28.04       19.72      9.65 o 
  -8   5   4       70.13       59.25      7.71 o 
  -7   5   4        3.64        2.40      2.47 o 
  -6   5   4       26.48       29.25      6.46 o 
  -5   5   4       11.23        8.79      2.54 o 
  -4   5   4      119.03      116.01      5.72 o 
  -3   5   4     1749.44     1856.38     38.16 o 
  -2   5   4      419.69      400.23     11.87 o 
  -1   5   4        0.66        1.17      1.41 o 
   0   5   4      111.26      114.29      5.85 o 
   1   5   4      113.65       95.69      6.21 o 
   2   5   4       92.46       76.83     11.98 o 
   3   5   4       32.32       43.82      5.13 o 
   4   5   4        0.03        1.31      2.75 o 
   5   5   4      235.49      240.56     11.45 o 
   6   5   4      455.73      457.31     17.42 o 
   7   5   4       23.60       34.34      9.25 o 
   8   5   4      159.10      156.34     16.97 o 
   9   5   4      308.65      341.10     26.22 o 
  10   5   4        3.67       -9.18      9.78 o 
 -12   6   4      146.16      122.75     12.53 o 
 -11   6   4      117.55       98.99     15.61 o 
 -10   6   4       48.93       39.01     14.04 o 
  -9   6   4      312.18      274.70     14.96 o 
  -8   6   4        1.79       -1.87      4.13 o 
  -7   6   4      167.69      195.95      8.71 o 
  -6   6   4       46.65       43.35      4.46 o 
  -5   6   4      114.42      112.19      6.21 o 
  -4   6   4        0.03        1.77      2.14 o 
  -3   6   4      126.83      111.03      5.59 o 
  -2   6   4      519.91      468.06     37.09 o 
  -1   6   4        0.74        1.29      1.63 o 
   0   6   4      265.82      247.09      7.29 o 
   1   6   4        0.23       -0.95      2.21 o 
   2   6   4      121.97      131.73      8.00 o 
   3   6   4       36.27       41.45      5.21 o 
   4   6   4      106.84      112.45      8.32 o 
   5   6   4       56.38       56.36      6.80 o 
   6   6   4      321.25      288.21     13.81 o 
   7   6   4        1.27       -1.02      4.65 o 
   8   6   4       35.20       29.42     10.18 o 
   9   6   4        0.09       -9.58      8.32 o 
 -12   7   4        1.50       10.31      7.55 o 
 -11   7   4        6.08       13.05      6.46 o 
 -10   7   4        7.10        4.32      5.27 o 
  -9   7   4       13.38       17.23     11.91 o 
  -8   7   4       16.08       24.45      5.87 o 
  -7   7   4       41.60       52.66      7.12 o 
  -6   7   4        1.86        1.94      2.71 o 
  -5   7   4       15.47       12.71      3.05 o 
  -4   7   4      234.97      223.09      8.50 o 
  -3   7   4      199.48      192.29      7.51 o 
  -2   7   4      513.88      473.05     12.72 o 
  -1   7   4      413.05      460.82     12.09 o 
   0   7   4      356.27      341.32     13.10 o 
   1   7   4        0.40       -0.39      2.56 o 
   2   7   4      237.82      230.51     13.94 o 
   3   7   4       46.94       47.46      5.88 o 
   4   7   4        1.61        2.56      3.65 o 
   5   7   4      184.27      180.48     10.93 o 
   6   7   4       14.13        6.90      4.96 o 
   7   7   4       27.97       31.14      9.98 o 
   8   7   4      938.11      904.24     45.52 o 
   9   7   4       36.10       44.26     13.64 o 
 -12   8   4       17.41       19.01     18.87 o 
 -11   8   4       15.34       18.71      8.72 o 
 -10   8   4        4.36        5.25      5.75 o 
  -9   8   4       50.06       34.58      6.92 o 
  -8   8   4      213.19      172.44     20.03 o 
  -7   8   4      701.43      617.15     17.33 o 
  -6   8   4        1.55       -1.79      2.65 o 
  -5   8   4       22.80       27.99      4.03 o 
  -4   8   4      155.05      155.48      7.41 o 
  -3   8   4      781.22      795.22     19.52 o 
  -2   8   4      305.16      320.04     10.14 o 
  -1   8   4        7.02       12.30      5.86 o 
   0   8   4        0.51        3.56      3.12 o 
   1   8   4      390.56      387.62     30.98 o 
   2   8   4       70.30       69.01      6.93 o 
   3   8   4       74.22       75.11      7.58 o 
   4   8   4        1.75        0.27      3.95 o 
   5   8   4       60.58       74.27      8.19 o 
   6   8   4        6.31        5.21     11.65 o 
   7   8   4       26.43       27.11      7.24 o 
   8   8   4      102.98       87.59     15.17 o 
 -11   9   4       11.11       23.43      7.21 o 
 -10   9   4       17.16       24.57      6.81 o 
  -9   9   4       38.61       42.86      7.48 o 
  -8   9   4      104.45       98.89      9.69 o 
  -7   9   4      268.77      238.32     10.09 o 
  -6   9   4      205.54      216.05     13.77 o 
  -5   9   4        8.95       13.41      6.14 o 
  -4   9   4        2.60        1.12      2.68 o 
  -3   9   4      544.97      546.33     15.14 o 
  -2   9   4      236.47      222.11     12.88 o 
  -1   9   4      475.90      444.99     16.56 o 
   0   9   4        5.27        6.53      3.77 o 
   1   9   4      518.75      544.13     23.99 o 
   2   9   4       21.40       22.84      5.96 o 
   3   9   4       21.03       19.31      5.19 o 
   4   9   4      117.56      131.18     15.04 o 
   5   9   4        8.91       12.68      9.18 o 
   6   9   4       79.32       83.69      9.97 o 
   7   9   4      335.53      307.92     16.99 o 
 -11  10   4       64.92      102.96     15.44 o 
 -10  10   4        0.06        8.28      5.50 o 
  -9  10   4       12.59       21.38      9.25 o 
  -8  10   4        3.68        7.97      5.04 o 
  -7  10   4       21.75       26.74      4.62 o 
  -6  10   4       74.84       60.82      5.87 o 
  -5  10   4      179.49      147.94      7.97 o 
  -4  10   4       23.39       26.35      5.77 o 
  -3  10   4       36.42       43.65      6.08 o 
  -2  10   4        7.28       10.25      4.13 o 
  -1  10   4      281.54      283.54     13.51 o 
   0  10   4      397.97      376.73     15.55 o 
   1  10   4       36.61       29.11      5.64 o 
   2  10   4        0.01        1.76      4.08 o 
   3  10   4      260.20      253.45     15.57 o 
   4  10   4        0.22       -8.89      5.92 o 
   5  10   4       76.53       94.31     24.56 o 
   6  10   4       18.06       10.49     12.55 o 
   7  10   4        7.87       13.67     15.81 o 
 -10  11   4       60.58       92.04     25.46 o 
  -9  11   4        2.14       12.38      9.09 o 
  -8  11   4       57.07       81.03      9.30 o 
  -7  11   4        0.25        0.70      3.88 o 
  -6  11   4       38.78       33.10      4.94 o 
  -5  11   4      197.83      192.54     12.03 o 
  -4  11   4       87.91       72.02      7.76 o 
  -3  11   4       90.75       93.79     12.65 o 
  -2  11   4      238.12      265.90     17.97 o 
  -1  11   4      828.82      839.81     27.13 o 
   0  11   4      593.48      645.21     60.47 o 
   1  11   4      102.03       84.26      8.67 o 
   2  11   4      127.71      119.50     20.70 o 
   3  11   4       57.28       44.77      8.85 o 
   4  11   4       65.10       71.48     14.58 o 
   5  11   4        0.28       12.10      7.19 o 
   6  11   4       42.49       29.70     25.06 o 
  -8  12   4        1.47        1.90      4.94 o 
  -7  12   4        0.43        5.30      4.71 o 
  -6  12   4        6.94        6.96      6.03 o 
  -5  12   4       10.19        8.11      4.83 o 
  -4  12   4       64.76       71.25      9.05 o 
  -3  12   4       25.55       21.05      5.45 o 
  -2  12   4        7.58        2.34      4.33 o 
  -1  12   4      104.93      104.54     20.07 o 
   0  12   4      114.23      123.37     10.10 o 
   1  12   4      154.75      165.38     11.92 o 
   2  12   4       17.26       13.33      5.95 o 
   3  12   4       75.62       81.26     11.45 o 
   4  12   4       19.43       45.49      8.12 o 
   5  12   4        3.29        1.10      6.99 o 
  -8  13   4        1.20       -2.86      7.39 o 
  -6  13   4       10.04       -5.32      7.25 o 
  -5  13   4       29.24       20.43      9.72 o 
  -4  13   4        5.84       -3.39      6.92 o 
  -3  13   4       92.86       82.86     14.11 o 
  -2  13   4      156.16      162.86     19.30 o 
  -1  13   4       65.44       53.91     12.58 o 
   0  13   4       13.83        9.85      8.59 o 
   1  13   4        5.75        3.39      9.38 o 
   2  13   4        9.75       -0.13      9.65 o 
   3  13   4       27.11       13.58     11.05 o 
  -6  14   4       21.09       13.38     10.85 o 
  -5  14   4       17.84       26.16     11.78 o 
  -4  14   4        0.84       -9.05      7.45 o 
  -3  14   4       12.74       -0.93      8.65 o 
  -2  14   4        7.40       -1.00      8.65 o 
  -1  14   4        0.73       -8.79      8.52 o 
   0  14   4       27.89       26.89     11.51 o 
   1  14   4       56.93       46.32     14.24 o 
  -2 -14   5        5.97       13.78     10.65 o 
  -1 -14   5       20.01       32.01     12.38 o 
   0 -14   5       58.54       51.71     13.64 o 
   1 -14   5       26.64        1.26      9.45 o 
   2 -14   5      133.23      145.16     23.69 o 
   3 -14   5        0.00        3.99      8.05 o 
   4 -14   5        7.79       -0.35      5.76 o 
   5 -14   5       55.08       81.33     14.64 o 
  -4 -13   5        2.06        2.46     10.32 o 
  -3 -13   5        2.22       -5.52      9.78 o 
  -2 -13   5       30.21        7.92      9.92 o 
  -1 -13   5       10.53        1.66      9.25 o 
   0 -13   5       30.09       20.23     10.58 o 
   1 -13   5       38.36       46.85      7.85 o 
   2 -13   5        5.31       14.48      6.16 o 
   3 -13   5       81.91       95.27     10.27 o 
   4 -13   5        3.85        0.18      5.35 o 
   5 -13   5        7.49       17.04      8.65 o 
   6 -13   5        4.59       -8.72      7.12 o 
   7 -13   5        2.81        1.80      7.92 o 
  -6 -12   5        0.76       -1.93      9.72 o 
  -5 -12   5       50.40       49.12     13.11 o 
  -4 -12   5       10.59        5.32     10.05 o 
  -3 -12   5       12.01       11.12     10.45 o 
  -2 -12   5       14.23        9.78      9.38 o 
  -1 -12   5       61.63       63.12      8.19 o 
   0 -12   5       11.03        3.93      8.32 o 
   1 -12   5      200.24      210.26     19.47 o 
   2 -12   5        0.61        7.09      6.06 o 
   3 -12   5      284.10      281.37     33.41 o 
   4 -12   5       18.43        8.26      5.54 o 
   5 -12   5       57.37       60.71      8.37 o 
   6 -12   5        5.02       10.25      8.12 o 
   7 -12   5       10.36       21.83      9.72 o 
   8 -12   5        4.25       -3.33      8.12 o 
  -7 -11   5        1.39       -6.92      8.92 o 
  -6 -11   5       13.24       24.89     11.12 o 
  -5 -11   5        0.00        3.86      9.32 o 
  -4 -11   5        0.84       -4.26      8.45 o 
  -3 -11   5       14.13       17.30      9.92 o 
  -2 -11   5      122.84      128.28     15.08 o 
  -1 -11   5       45.30       49.24      7.19 o 
   0 -11   5      642.42      690.34     50.82 o 
   1 -11   5      329.76      326.61     31.02 o 
   2 -11   5      116.28      131.66     11.65 o 
   3 -11   5       47.29       54.73      7.82 o 
   4 -11   5        0.13        4.44      4.86 o 
   5 -11   5       77.08       89.28      9.41 o 
   6 -11   5        3.00       -4.46      6.12 o 
   7 -11   5        0.36        1.53      7.12 o 
   8 -11   5        2.29        2.93      7.79 o 
   9 -11   5        5.23       13.24      9.12 o 
  -8 -10   5       12.06       31.15     12.31 o 
  -7 -10   5       34.00       33.68     11.71 o 
  -6 -10   5        2.84       -6.19      8.19 o 
  -5 -10   5        0.02       -0.33      8.19 o 
  -4 -10   5       58.44       67.82     13.18 o 
  -3 -10   5       21.86       14.74      5.12 o 
  -2 -10   5      163.54      156.40     22.66 o 
  -1 -10   5       30.88       39.25      6.31 o 
   0 -10   5      159.58      159.70     10.16 o 
   1 -10   5       17.77       13.83      5.24 o 
   2 -10   5       19.70       12.01      6.79 o 
   3 -10   5     1782.89     1883.88    123.13 o 
   4 -10   5        4.66        5.73      4.72 o 
   5 -10   5      552.98      597.24     21.27 o 
   6 -10   5       15.22        6.99      7.32 o 
   7 -10   5       17.49       14.84      8.12 o 
   8 -10   5        0.20       13.51      8.12 o 
   9 -10   5       99.87       98.50     15.77 o 
  -8  -9   5       79.68       81.00     14.18 o 
  -7  -9   5      408.15      382.84     25.89 o 
  -6  -9   5      114.48      112.68     15.91 o 
  -5  -9   5       76.89       77.42      8.26 o 
  -4  -9   5        0.00        1.08      4.33 o 
  -3  -9   5       97.88       97.14     10.75 o 
  -2  -9   5       93.58       89.25     12.28 o 
  -1  -9   5        0.98       -6.06      6.52 o 
   0  -9   5       16.58       14.21      4.63 o 
   1  -9   5       74.53       73.88      7.61 o 
   2  -9   5      323.50      274.24     12.99 o 
   3  -9   5     1769.67     1666.06     44.74 o 
   4  -9   5      160.96      187.63     10.91 o 
   5  -9   5       23.37       21.90      5.43 o 
   6  -9   5      100.28       87.59     12.58 o 
   7  -9   5        1.01       13.91      7.32 o 
   8  -9   5       48.04       44.73     10.65 o 
   9  -9   5       53.56       61.90     12.38 o 
  10  -9   5       17.81       29.29     10.38 o 
  -8  -8   5       63.35       65.43     12.51 o 
  -7  -8   5      216.84      188.42     18.17 o 
  -6  -8   5      217.62      250.10     14.84 o 
  -5  -8   5      740.85      821.39     27.49 o 
  -4  -8   5        0.15        1.00      3.83 o 
  -3  -8   5       17.15       22.17      5.04 o 
  -2  -8   5      116.70      129.48      8.83 o 
  -1  -8   5       10.66        7.32      6.92 o 
   0  -8   5        1.25        0.44      3.28 o 
   1  -8   5        8.73        5.45      3.67 o 
   2  -8   5      111.06      121.06     12.11 o 
   3  -8   5      228.02      216.10     11.11 o 
   4  -8   5      106.78      109.41      8.79 o 
   5  -8   5     3609.47     3840.41    155.71 o 
   6  -8   5        1.46        1.20      5.99 o 
   7  -8   5        0.22        2.13      5.86 o 
   8  -8   5        0.15       -3.13      6.32 o 
   9  -8   5        0.08       -0.40      7.12 o 
  10  -8   5       48.85       60.77     12.85 o 
 -10  -7   5        4.93      -22.46     14.98 o 
  -9  -7   5        9.45      -19.77     13.18 o 
  -8  -7   5       61.46       67.07     13.81 o 
  -7  -7   5       16.40       10.63      4.74 o 
  -6  -7   5      162.77      149.04      8.63 o 
  -5  -7   5      139.68      136.31      9.75 o 
  -4  -7   5       56.54       55.57      5.55 o 
  -3  -7   5       31.65       28.14      4.94 o 
  -2  -7   5       15.81       20.10      4.46 o 
  -1  -7   5       65.15       67.89     10.18 o 
   0  -7   5       96.95      101.32      7.59 o 
   1  -7   5      108.01      113.68     11.15 o 
   2  -7   5       92.00       94.17      7.31 o 
   3  -7   5        3.70        1.66      3.29 o 
   4  -7   5      123.94      120.99      8.23 o 
   5  -7   5     1737.53     1623.19     63.83 o 
   6  -7   5       68.96       60.77     10.12 o 
   7  -7   5       28.85       28.95      8.85 o 
   8  -7   5       94.32       84.06     13.05 o 
   9  -7   5       54.93       54.71     11.38 o 
  10  -7   5       12.23        1.73      7.52 o 
  11  -7   5       79.62       87.99     15.77 o 
 -10  -6   5        8.50       -3.39     15.37 o 
  -9  -6   5        4.59       -1.01      5.96 o 
  -8  -6   5       11.80        7.29      4.73 o 
  -7  -6   5      426.89      476.84     21.34 o 
  -6  -6   5     1067.32     1192.43     28.42 o 
  -5  -6   5      387.06      401.33     13.10 o 
  -4  -6   5      346.16      358.66     11.77 o 
  -3  -6   5       87.18       86.95      5.62 o 
  -2  -6   5        3.61        5.56      3.65 o 
  -1  -6   5     1289.21     1388.91     51.52 o 
   0  -6   5      165.22      172.16     10.02 o 
   1  -6   5      190.12      212.44      9.85 o 
   2  -6   5      128.17      145.60      8.14 o 
   3  -6   5        4.66        2.19      2.40 o 
   4  -6   5       34.92       37.78      4.05 o 
   5  -6   5       31.84       37.76      4.24 o 
   6  -6   5       96.45      107.29      9.20 o 
   7  -6   5     1017.29     1055.32     45.79 o 
   8  -6   5        0.01       -7.23      9.45 o 
   9  -6   5       24.58       26.69     18.10 o 
  10  -6   5       23.78       27.89      9.78 o 
  11  -6   5       25.12       33.48     11.05 o 
 -11  -5   5        8.29      -15.84     15.77 o 
 -10  -5   5       82.90       80.54     11.05 o 
  -9  -5   5       19.18       19.76     11.88 o 
  -8  -5   5      109.97      130.39      9.91 o 
  -7  -5   5      299.15      294.75     11.80 o 
  -6  -5   5       55.22       70.97      6.28 o 
  -5  -5   5      525.04      556.63     15.65 o 
  -4  -5   5        5.07        0.15      3.65 o 
  -3  -5   5     2434.93     2451.99     49.53 o 
  -2  -5   5       75.47       80.77      4.91 o 
  -1  -5   5      122.45      133.60     11.81 o 
   0  -5   5        1.01        3.96      2.62 o 
   1  -5   5      692.27      781.33     22.46 o 
   2  -5   5      947.73      960.71     20.77 o 
   3  -5   5       32.12       41.49      3.57 o 
   4  -5   5        2.50        1.98      2.26 o 
   5  -5   5       90.96      100.97      5.75 o 
   6  -5   5      529.06      479.22     17.86 o 
   7  -5   5      822.75      739.15     24.94 o 
   8  -5   5        2.45       -4.28      9.62 o 
   9  -5   5      129.07      159.12     12.52 o 
  10  -5   5       35.61       21.26     21.83 o 
  11  -5   5        7.67       -3.06     14.68 o 
 -11  -4   5        7.98       -5.25     12.28 o 
 -10  -4   5       23.49       11.64      7.09 o 
  -9  -4   5       95.39      105.81     10.97 o 
  -8  -4   5      477.08      495.28     15.71 o 
  -7  -4   5       18.72       14.18      4.26 o 
  -6  -4   5        8.07       10.66      4.24 o 
  -5  -4   5      171.14      187.60      8.38 o 
  -4  -4   5      470.62      589.86     22.53 o 
  -3  -4   5     1463.73     1428.86     30.34 o 
  -2  -4   5        3.56        1.52      1.94 o 
  -1  -4   5      351.11      398.04     10.15 o 
   0  -4   5       20.06       30.88      2.43 o 
   1  -4   5     1143.70     1379.46     35.37 o 
   2  -4   5      781.78      868.84     19.04 o 
   3  -4   5      268.32      269.61      9.51 o 
   4  -4   5      538.76      635.92     19.49 o 
   5  -4   5       20.53       22.93      4.67 o 
   6  -4   5        1.05        2.33      3.58 o 
   7  -4   5      521.80      475.20     18.44 o 
   8  -4   5      175.26      221.04     13.31 o 
   9  -4   5      365.66      347.89     17.41 o 
  10  -4   5      137.96      142.03     13.34 o 
  11  -4   5        3.20       -3.61     15.31 o 
 -12  -3   5        7.16       -3.60     15.14 o 
 -11  -3   5       42.83       56.89     10.19 o 
 -10  -3   5       29.27       21.58     10.58 o 
  -9  -3   5       50.37       51.06      9.35 o 
  -8  -3   5       13.73       19.78      5.24 o 
  -7  -3   5       37.48       38.86      4.88 o 
  -6  -3   5      247.93      268.25     10.11 o 
  -5  -3   5     1704.71     1696.23     36.08 o 
  -4  -3   5        1.43        1.09      2.39 o 
  -3  -3   5     1483.78     1445.15     60.38 o 
  -2  -3   5       21.45       26.18      2.89 o 
  -1  -3   5      188.09      162.98      5.57 o 
   0  -3   5       48.62       55.70      4.16 o 
   1  -3   5        4.19        3.28      1.43 o 
   2  -3   5       28.14       25.92      3.52 o 
   3  -3   5     1697.37     1849.66     37.35 o 
   4  -3   5       30.73       32.47      3.23 o 
   5  -3   5       99.40      114.85      5.54 o 
   6  -3   5      257.66      218.31     10.99 o 
   7  -3   5       13.74       18.49      5.02 o 
   8  -3   5      442.16      431.85     18.57 o 
   9  -3   5        2.61        2.23      5.60 o 
  10  -3   5       83.89       72.12     18.77 o 
  11  -3   5      224.50      204.25     15.40 o 
 -12  -2   5       55.73       58.05     10.83 o 
 -11  -2   5      161.85      154.74     21.66 o 
 -10  -2   5      174.41      188.88     13.93 o 
  -9  -2   5       12.91        3.46      5.68 o 
  -8  -2   5       61.25       73.05      7.77 o 
  -7  -2   5      154.96      140.77      7.41 o 
  -6  -2   5       43.60       53.37      5.02 o 
  -5  -2   5      173.40      159.74      7.15 o 
  -4  -2   5      199.67      226.07      8.07 o 
  -3  -2   5      758.43      742.04     17.13 o 
  -2  -2   5       77.30       67.66      6.03 o 
  -1  -2   5       21.58       24.19      2.42 o 
   0  -2   5      379.10      411.29     10.13 o 
   1  -2   5      125.59      123.92      4.65 o 
   2  -2   5       65.50       55.69      3.50 o 
   3  -2   5      159.05      189.78      9.86 o 
   4  -2   5      158.38      200.25      6.87 o 
   5  -2   5      466.77      460.65     14.45 o 
   6  -2   5      309.10      315.46     14.74 o 
   7  -2   5        0.98        3.69      3.77 o 
   8  -2   5       21.23       22.76      7.59 o 
   9  -2   5      170.70      160.11     11.90 o 
  10  -2   5       11.56        1.77      6.01 o 
  11  -2   5      291.95      289.88     17.54 o 
 -12  -1   5        4.04       -3.69      6.69 o 
 -11  -1   5      211.07      228.28     15.90 o 
 -10  -1   5       24.00       25.24     13.54 o 
  -9  -1   5        3.55        1.99      5.36 o 
  -8  -1   5      371.95      379.81     12.53 o 
  -7  -1   5        0.23        2.21      2.67 o 
  -6  -1   5     1103.06     1081.08     24.81 o 
  -5  -1   5        8.08       11.75      2.89 o 
  -4  -1   5     1995.13     2134.32     43.20 o 
  -3  -1   5     1244.22     1262.35     26.66 o 
  -2  -1   5       10.10       14.35      3.16 o 
  -1  -1   5       54.91       59.07      3.57 o 
   0  -1   5      766.07      833.68     21.81 o 
   1  -1   5       16.07       14.54      2.00 o 
   2  -1   5      155.34      181.71      6.00 o 
   3  -1   5      169.99      165.70      5.92 o 
   4  -1   5      135.23      147.29     10.90 o 
   5  -1   5      118.03       98.82      5.08 o 
   6  -1   5      465.05      452.52     12.32 o 
   7  -1   5       36.87       36.35      5.66 o 
   8  -1   5       28.68       20.74      5.87 o 
   9  -1   5       65.10       70.27      8.76 o 
  10  -1   5      162.72      158.19     12.62 o 
  11  -1   5        3.00        0.07     13.24 o 
 -12   0   5       24.37       26.09      8.66 o 
 -11   0   5      593.03      552.86     29.68 o 
 -10   0   5      369.95      430.36     29.52 o 
  -9   0   5       16.01       25.54      6.46 o 
  -8   0   5       17.26       13.97      3.66 o 
  -7   0   5       46.41       35.87      4.88 o 
  -6   0   5      170.39      161.85      7.14 o 
  -5   0   5       18.36       10.83      2.82 o 
  -4   0   5      215.70      205.71      7.35 o 
  -3   0   5      889.53      868.09     19.37 o 
  -2   0   5     2513.44     2580.39     50.66 o 
  -1   0   5        1.25        1.39      1.84 o 
   0   0   5      205.23      250.79      7.16 o 
   1   0   5      187.20      180.32      5.81 o 
   2   0   5       69.86       88.16      4.68 o 
   3   0   5      272.60      265.82      7.79 o 
   4   0   5        3.39        6.07      1.95 o 
   5   0   5       12.25       12.19      3.07 o 
   6   0   5       92.84       97.98      5.43 o 
   7   0   5       10.94       10.03      4.11 o 
   8   0   5      215.91      202.29     11.70 o 
   9   0   5       53.15       37.20      6.81 o 
  10   0   5        2.56        0.60     10.98 o 
  11   0   5        0.03      -13.78     11.58 o 
 -13   1   5        0.38        2.47      6.82 o 
 -12   1   5      115.76       93.63     12.06 o 
 -11   1   5       34.56       44.11     14.98 o 
 -10   1   5        6.74        1.97      5.83 o 
  -9   1   5     1416.24     1430.85     42.98 o 
  -8   1   5       47.10       52.10      5.02 o 
  -7   1   5      148.81      150.43      7.05 o 
  -6   1   5      390.76      418.09     12.13 o 
  -5   1   5       39.95       31.32      3.44 o 
  -4   1   5       66.39      110.02      5.34 o 
  -3   1   5     1021.98     1031.65     27.53 o 
  -2   1   5      128.27      157.73      5.72 o 
  -1   1   5     3386.63     3554.44     68.61 o 
   0   1   5       16.04       11.34      2.78 o 
   1   1   5        0.65        0.80      1.65 o 
   2   1   5      641.27      598.82     50.05 o 
   4   1   5       46.11       49.39      6.26 o 
   6   1   5      778.19      804.82     36.41 o 
   7   1   5       10.90        7.77      3.95 o 
   8   1   5       11.99        3.13      7.39 o 
   9   1   5        1.42       -0.93      8.65 o 
  10   1   5       26.99       11.18     11.45 o 
  11   1   5       71.30       80.13     18.77 o 
 -13   2   5      112.62      110.15     21.36 o 
 -12   2   5      100.14      100.59     13.18 o 
 -11   2   5      309.61      358.93     18.94 o 
 -10   2   5       70.24       66.02      9.33 o 
  -9   2   5     1685.57     1640.51     47.86 o 
  -8   2   5      977.20      988.11     31.61 o 
  -7   2   5       38.77       42.28      4.30 o 
  -6   2   5      931.34     1002.08     23.01 o 
  -5   2   5      137.24      112.52      5.63 o 
  -4   2   5      485.80      471.33     12.38 o 
  -3   2   5        0.81        1.63      2.06 o 
  -2   2   5      183.05      163.99      5.89 o 
  -1   2   5     5735.02     5851.44    111.14 o 
   0   2   5      847.66      854.48     22.97 o 
   1   2   5      473.29      499.02     11.99 o 
   2   2   5        0.70        1.65      1.36 o 
   3   2   5      198.17      195.29      6.55 o 
   4   2   5      639.93      633.99     15.84 o 
   5   2   5       79.09       74.16      4.86 o 
   6   2   5       21.55       15.92      3.04 o 
   7   2   5       98.82      120.47     15.17 o 
   8   2   5        1.09        5.59      7.59 o 
   9   2   5      115.34      119.94     17.04 o 
  10   2   5       61.29       63.23     15.37 o 
  11   2   5        4.92      -15.51     11.58 o 
 -13   3   5       31.66       21.43      8.75 o 
 -12   3   5       68.55       72.07     10.54 o 
 -11   3   5      174.45      155.73     13.74 o 
 -10   3   5      177.02      182.20     22.60 o 
  -9   3   5      110.81      109.98     10.77 o 
  -8   3   5       27.21       23.15      6.42 o 
  -7   3   5      404.81      382.44     16.23 o 
  -6   3   5      307.35      287.86     13.04 o 
  -5   3   5        8.64       17.29      4.00 o 
  -4   3   5        2.21        2.73      3.79 o 
  -3   3   5       14.09       14.06      3.69 o 
  -2   3   5      103.90      135.28      5.55 o 
  -1   3   5      854.53      831.71     18.53 o 
   0   3   5       13.79       14.57      2.82 o 
   1   3   5      550.19      607.34     14.13 o 
   2   3   5       52.67       70.19      3.81 o 
   3   3   5      109.64      118.10      4.92 o 
   4   3   5        1.80       -0.23      1.54 o 
   5   3   5      156.42      155.32      8.80 o 
   6   3   5      398.90      427.10     15.94 o 
   7   3   5      513.52      483.80     28.09 o 
   8   3   5       65.98       47.19     10.92 o 
   9   3   5        1.33        7.45      8.85 o 
  10   3   5        8.06        5.19     11.31 o 
 -13   4   5       88.27       80.31     11.91 o 
 -12   4   5        3.60       17.81      7.34 o 
 -11   4   5       31.67       22.84     15.08 o 
 -10   4   5       11.36       13.90     12.15 o 
  -9   4   5       15.64       13.50      5.76 o 
  -8   4   5      104.03      106.31      9.81 o 
  -7   4   5      391.61      391.82     12.72 o 
  -6   4   5      648.06      628.31     16.44 o 
  -5   4   5      485.72      481.18     13.27 o 
  -4   4   5     2434.85     2758.54     55.32 o 
  -3   4   5       82.40       80.41      6.59 o 
  -2   4   5       30.93       35.55      3.29 o 
  -1   4   5      184.02      248.88      7.69 o 
   0   4   5      447.98      458.50     11.55 o 
   1   4   5     1589.57     1743.34     35.46 o 
   2   4   5     1847.55     1849.15     46.87 o 
   3   4   5      454.67      477.70     16.15 o 
   4   4   5       35.35       37.66      4.96 o 
   5   4   5      400.27      410.92     20.77 o 
   6   4   5      762.30      810.66     25.50 o 
   7   4   5       23.07       23.10      8.52 o 
   8   4   5       14.35       16.51      8.92 o 
   9   4   5        0.75       -4.86      8.05 o 
  10   4   5       30.98       27.69     13.44 o 
 -12   5   5        0.31       -2.69      5.79 o 
 -11   5   5      228.73      224.36     22.03 o 
 -10   5   5        2.44       -1.06      4.77 o 
  -9   5   5      538.87      487.89     20.37 o 
  -8   5   5      375.97      375.50     17.54 o 
  -7   5   5     1009.25     1004.37     31.20 o 
  -6   5   5       91.17       94.56      6.40 o 
  -5   5   5      325.69      344.50     10.98 o 
  -4   5   5       92.34       93.58      5.45 o 
  -3   5   5      839.42      950.01     21.80 o 
  -2   5   5        3.59        1.27      1.90 o 
  -1   5   5       97.30       94.84      4.81 o 
   0   5   5      321.83      308.16     12.14 o 
   1   5   5      864.56      898.87     25.67 o 
   2   5   5       41.52       42.28      8.25 o 
   3   5   5        1.94        2.75      2.91 o 
   4   5   5       77.73       75.81      7.04 o 
   5   5   5        3.25        5.92      5.06 o 
   6   5   5       13.70        9.60      4.28 o 
   7   5   5        9.55        9.25      7.19 o 
   8   5   5        2.66       -1.66      6.99 o 
   9   5   5       26.25       32.15     11.25 o 
  10   5   5       16.63        7.85     11.38 o 
 -12   6   5       73.61       70.24     10.22 o 
 -11   6   5       49.70       47.97     12.51 o 
 -10   6   5       21.97       23.84      7.79 o 
  -9   6   5       11.03        9.93      5.59 o 
  -8   6   5       27.99       26.78      6.27 o 
  -7   6   5        0.46        1.40      2.61 o 
  -6   6   5      255.49      282.47     10.29 o 
  -5   6   5     1507.36     1484.65     32.57 o 
  -4   6   5       62.56       50.11      4.49 o 
  -3   6   5      525.42      508.08     13.73 o 
  -2   6   5       55.63       73.16      4.91 o 
  -1   6   5       36.01       31.15      3.11 o 
   0   6   5      319.24      302.06      8.74 o 
   1   6   5       43.30       24.64      4.14 o 
   2   6   5        0.07       -0.79      2.56 o 
   3   6   5       31.58       41.40      5.60 o 
   4   6   5      214.84      209.21     11.65 o 
   5   6   5      147.99      158.54     13.78 o 
   6   6   5      304.71      308.00     18.30 o 
   7   6   5        9.67       18.24      8.59 o 
   8   6   5       54.35       64.29     13.38 o 
   9   6   5       50.39       79.47     16.11 o 
 -12   7   5       36.53       24.30      8.39 o 
 -11   7   5        4.89        9.20      6.41 o 
 -10   7   5        1.52       -4.09      4.81 o 
  -9   7   5        6.20        5.06      5.38 o 
  -8   7   5       43.66       47.27      7.30 o 
  -7   7   5      131.97      136.23      7.62 o 
  -6   7   5      560.49      595.13     16.64 o 
  -5   7   5      953.31      907.45     39.40 o 
  -4   7   5       21.94       17.60      3.85 o 
  -3   7   5      752.06      723.71     29.45 o 
  -2   7   5       90.34       92.74      5.68 o 
  -1   7   5      347.83      363.94     10.62 o 
   0   7   5      492.88      465.78     16.57 o 
   1   7   5       56.33       62.12      6.37 o 
   2   7   5        9.49       10.84      8.42 o 
   3   7   5      175.85      176.20     10.17 o 
   4   7   5       74.15       82.05      8.07 o 
   5   7   5        0.09       -3.53      5.06 o 
   6   7   5       39.56       42.14      6.84 o 
   7   7   5      142.67      136.77     16.77 o 
   8   7   5        3.79        7.72      8.79 o 
 -12   8   5       57.40       75.31     15.87 o 
 -11   8   5       54.12       60.88     16.64 o 
 -10   8   5       22.06       19.65      6.49 o 
  -9   8   5       33.36       30.59      9.65 o 
  -8   8   5        0.03        2.54      4.73 o 
  -7   8   5        7.50        5.38      3.32 o 
  -6   8   5      103.13       74.55      6.11 o 
  -5   8   5      348.00      347.83     11.77 o 
  -4   8   5      321.69      329.75     11.18 o 
  -3   8   5      701.05      715.17     18.26 o 
  -2   8   5     1890.25     1864.32     42.59 o 
  -1   8   5       28.92       23.05      4.63 o 
   0   8   5        1.80       -2.20      2.84 o 
   1   8   5       82.18       75.70      7.33 o 
   2   8   5        0.03       -3.25      3.27 o 
   3   8   5       55.03       50.52      6.66 o 
   4   8   5      129.70      127.01     13.05 o 
   5   8   5        1.85        1.79      5.99 o 
   6   8   5        0.78        5.41      5.29 o 
   7   8   5      153.13      160.40     19.10 o 
   8   8   5      291.20      284.00     24.09 o 
 -11   9   5        3.28        5.57      6.08 o 
 -10   9   5        0.07       -0.40     12.28 o 
  -9   9   5       11.93       15.49      5.89 o 
  -8   9   5       29.92       30.63      6.43 o 
  -7   9   5       16.98       16.54      4.03 o 
  -6   9   5       31.78       41.76      5.09 o 
  -5   9   5       26.28       26.38      4.79 o 
  -4   9   5        5.64        6.54      4.90 o 
  -3   9   5     1720.56     1695.03     37.07 o 
  -2   9   5      538.55      549.70     19.60 o 
  -1   9   5      828.70      801.65     25.46 o 
   0   9   5       10.02        9.49      4.22 o 
   1   9   5      218.05      225.07     12.15 o 
   2   9   5      156.01      164.25     10.52 o 
   3   9   5       40.56       25.36      7.92 o 
   4   9   5      123.46      112.77     10.05 o 
   5   9   5        5.54        4.09      9.78 o 
   6   9   5       13.17       14.59     10.45 o 
   7   9   5       37.70       31.15     10.25 o 
 -11  10   5       37.92       52.82     20.27 o 
 -10  10   5        0.00        2.89     10.78 o 
  -9  10   5       13.92       30.68     13.91 o 
  -8  10   5        0.36        5.67      5.59 o 
  -7  10   5       32.56       24.82      4.60 o 
  -6  10   5      107.70      105.64      7.57 o 
  -5  10   5       74.44       77.13      6.51 o 
  -4  10   5      138.55      136.09     15.77 o 
  -3  10   5      673.30      750.22     24.75 o 
  -2  10   5      108.90      109.25     19.63 o 
  -1  10   5        2.86        1.55      4.93 o 
   0  10   5      495.33      479.45     22.33 o 
   1  10   5      472.06      506.57     24.99 o 
   2  10   5       16.05       30.36      6.09 o 
   3  10   5       25.55       27.65      6.27 o 
   4  10   5       57.75       58.22      8.33 o 
   5  10   5       26.03       32.34     16.61 o 
   6  10   5      157.81      163.93     30.52 o 
 -10  11   5       42.45       36.99      7.72 o 
  -9  11   5        0.14        6.94      8.32 o 
  -8  11   5        0.78        8.11      5.36 o 
  -7  11   5       10.26       17.27      6.35 o 
  -6  11   5       36.10       33.22      4.98 o 
  -5  11   5       13.65       12.81      4.99 o 
  -4  11   5       33.61       36.99      7.45 o 
  -3  11   5       51.74       59.86     13.98 o 
  -2  11   5        0.69        2.66      4.18 o 
  -1  11   5      163.02      156.92     11.14 o 
   0  11   5        1.76       -2.10      3.76 o 
   1  11   5      135.94      143.47     11.02 o 
   2  11   5       79.58       80.87      9.20 o 
   3  11   5       38.71       21.63      6.39 o 
   4  11   5        6.16        9.12      9.05 o 
   5  11   5        8.73       18.35     10.95 o 
  -9  12   5        7.59        5.73     16.74 o 
  -8  12   5        0.00        4.76      6.76 o 
  -7  12   5       88.19      121.00     15.44 o 
  -6  12   5       29.18       26.89      6.19 o 
  -5  12   5       10.87       15.45      7.69 o 
  -4  12   5        2.63       -0.06      4.13 o 
  -3  12   5       94.01       91.85      9.38 o 
  -2  12   5        0.47        0.53      4.28 o 
  -1  12   5      228.47      263.00     23.59 o 
   0  12   5      234.00      245.88     20.37 o 
   1  12   5        2.54       -1.12      4.63 o 
   2  12   5       86.84       88.17      9.86 o 
   3  12   5       47.93       49.73      8.52 o 
   4  12   5        8.56        7.06     10.58 o 
  -6  13   5       21.23       35.14     10.98 o 
  -5  13   5       58.16       69.09     13.05 o 
  -4  13   5        7.14        1.65      4.77 o 
  -3  13   5       39.48       46.43     15.64 o 
  -2  13   5        0.29       -2.60      7.09 o 
  -1  13   5       12.12       17.46      9.75 o 
   0  13   5       48.78       57.27      8.38 o 
   1  13   5       48.43       51.36      8.37 o 
   2  13   5       39.20       39.58     11.08 o 
  -6  14   5       41.63       45.79     12.38 o 
  -5  14   5        0.68       -8.52      7.85 o 
  -4  14   5      110.62       92.05     15.51 o 
  -3  14   5       39.88       24.43     10.52 o 
  -2  14   5      108.07      116.61     17.97 o 
  -1  14   5      131.64      153.35     20.10 o 
   0  14   5        0.47       -7.52      7.79 o 
   0 -14   6      102.37       94.78     16.57 o 
   1 -14   6        0.78        8.65     10.05 o 
   2 -14   6        3.95        5.00      5.80 o 
   3 -14   6        7.48        6.83      6.02 o 
   4 -14   6       26.00       38.55      8.27 o 
  -4 -13   6       33.12       29.88     12.78 o 
  -3 -13   6        8.41       10.25     10.58 o 
  -2 -13   6        2.77        9.25      9.65 o 
  -1 -13   6       56.73       41.66     12.51 o 
   0 -13   6       37.37       14.18      9.58 o 
   1 -13   6       12.37        9.37      6.79 o 
   2 -13   6        0.02        2.55      5.16 o 
   3 -13   6        6.96        9.53      6.03 o 
   4 -13   6        4.77        8.48      5.90 o 
   5 -13   6       68.26       93.31     15.04 o 
   6 -13   6        0.08        2.33      7.99 o 
  -5 -12   6        0.56        5.06      9.72 o 
  -4 -12   6      189.45      161.47     20.23 o 
  -3 -12   6        0.92       11.45      9.58 o 
  -2 -12   6       57.81       73.20     18.37 o 
  -1 -12   6        3.94        4.99      5.05 o 
   0 -12   6        0.95       11.38      9.18 o 
   1 -12   6      510.65      502.04     65.63 o 
   2 -12   6      165.37      171.50     12.35 o 
   3 -12   6      488.20      529.64     44.23 o 
   4 -12   6      258.88      287.14     15.15 o 
   5 -12   6        0.24       -0.40      6.66 o 
   6 -12   6        2.50        8.12      7.92 o 
   7 -12   6        4.96       -3.33      7.92 o 
  -6 -11   6      131.72      114.81     17.50 o 
  -5 -11   6       34.15       28.15     11.12 o 
  -4 -11   6       52.21       43.99     12.18 o 
  -3 -11   6       38.66       42.13     13.41 o 
  -2 -11   6      327.72      347.29     21.43 o 
  -1 -11   6        9.55        9.93      5.38 o 
   0 -11   6        0.02       -8.05      7.12 o 
   1 -11   6      127.49      142.42     13.61 o 
   2 -11   6        0.07        2.27      4.89 o 
   3 -11   6        4.46       14.99      5.64 o 
   4 -11   6       87.69      109.25     10.02 o 
   5 -11   6       64.93       72.78      8.37 o 
   6 -11   6        0.44       -3.33      6.46 o 
   7 -11   6       40.30       62.96     12.65 o 
   8 -11   6        3.47        5.39      8.65 o 
  -7 -10   6       42.75       35.47     11.85 o 
  -6 -10   6      135.34      141.17     17.90 o 
  -5 -10   6        1.22       19.57      9.25 o 
  -4 -10   6       29.09       25.34      6.30 o 
  -3 -10   6      155.03      162.55     11.18 o 
  -2 -10   6       48.20       57.97      7.47 o 
  -1 -10   6        5.29       13.61      4.93 o 
   0 -10   6       23.60       24.92      5.89 o 
   1 -10   6       47.95       40.42     14.94 o 
   2 -10   6       26.72       28.90      6.26 o 
   3 -10   6      915.51      997.84     30.78 o 
   4 -10   6      367.83      389.95     16.51 o 
   5 -10   6      107.15      122.72     10.10 o 
   6 -10   6      108.28      115.88     15.57 o 
   7 -10   6       36.98       50.65     11.65 o 
   8 -10   6       87.41       92.38     14.98 o 
   9 -10   6        0.23        4.33      7.65 o 
  -8  -9   6       89.08      114.54     16.44 o 
  -7  -9   6      153.55      138.17     17.70 o 
  -6  -9   6       52.92       59.24     12.91 o 
  -5  -9   6       15.73       15.43      5.46 o 
  -4  -9   6        9.35        7.45      4.65 o 
  -3  -9   6        1.13       -0.64      3.90 o 
  -2  -9   6       19.57       11.71      8.52 o 
  -1  -9   6      177.66      180.97     22.40 o 
   0  -9   6       19.25       18.84      5.18 o 
   1  -9   6       58.79       61.81      7.32 o 
   2  -9   6      202.20      185.05     11.05 o 
   3  -9   6       16.74       28.03     11.78 o 
   4  -9   6       88.92       88.17      9.52 o 
   5  -9   6       79.51       96.68      8.68 o 
   6  -9   6       93.28       82.80     12.85 o 
   7  -9   6       10.37       17.17      8.39 o 
   8  -9   6        0.33        3.26      7.25 o 
   9  -9   6        0.94       -4.79      6.79 o 
  -8  -8   6      349.79      413.78     26.49 o 
  -7  -8   6       18.71       16.25      5.92 o 
  -6  -8   6       59.83       73.60      8.42 o 
  -5  -8   6       13.31       15.55      5.39 o 
  -4  -8   6      139.00      148.03     10.22 o 
  -3  -8   6       11.83       13.88      4.49 o 
  -2  -8   6       20.25       25.34      5.25 o 
  -1  -8   6       46.71       40.73      9.58 o 
   0  -8   6      187.00      183.90     20.87 o 
   1  -8   6       19.22       14.15      4.56 o 
   2  -8   6       98.90       96.90      8.49 o 
   3  -8   6      216.27      209.02     11.01 o 
   4  -8   6      313.17      306.35     17.01 o 
   5  -8   6       82.83       88.47      8.06 o 
   6  -8   6       95.56       96.57     13.18 o 
   7  -8   6        3.85        3.93      6.12 o 
   8  -8   6       15.13       11.71      7.92 o 
   9  -8   6       28.63       43.99     10.98 o 
  10  -8   6       53.16       54.58     12.51 o 
  -8  -7   6        2.48        4.71      4.96 o 
  -7  -7   6        4.77        2.92      4.67 o 
  -6  -7   6       61.99       68.15      8.12 o 
  -5  -7   6      176.80      189.50     11.12 o 
  -4  -7   6      162.23      161.42      9.85 o 
  -3  -7   6      173.80      165.81      9.85 o 
  -2  -7   6      103.66       96.89      7.83 o 
  -1  -7   6        0.05        0.73      5.59 o 
   0  -7   6      857.16      859.56     25.74 o 
   1  -7   6       21.87       26.46      7.39 o 
   2  -7   6      175.68      184.25     15.84 o 
   3  -7   6       61.11       58.46      8.35 o 
   4  -7   6      211.11      188.60     13.01 o 
   5  -7   6       85.47       77.27      7.32 o 
   6  -7   6        0.01       -6.72      4.79 o 
   7  -7   6       17.28        5.79      6.72 o 
   8  -7   6       25.98       23.10      8.65 o 
   9  -7   6       70.93       63.16     12.18 o 
  10  -7   6        3.25        8.52      8.32 o 
 -10  -6   6       94.24      103.90     21.23 o 
  -9  -6   6        4.16       -3.97     10.35 o 
  -8  -6   6      141.07      149.48      9.79 o 
  -7  -6   6        1.31        0.39      4.03 o 
  -6  -6   6      313.55      352.23     12.93 o 
  -5  -6   6      686.27      716.63     23.31 o 
  -4  -6   6      350.98      350.88     11.65 o 
  -3  -6   6      963.75      945.87     23.26 o 
  -2  -6   6      630.47      648.96     39.37 o 
  -1  -6   6      212.56      206.46     14.84 o 
   0  -6   6        0.11        5.41      3.18 o 
   1  -6   6       23.39       30.12      4.68 o 
   2  -6   6        5.69        9.12      3.56 o 
   3  -6   6        6.63       11.96      3.77 o 
   4  -6   6        0.96        1.34      3.22 o 
   5  -6   6       12.13        8.92      2.86 o 
   6  -6   6      557.80      467.70     25.96 o 
   7  -6   6      379.54      360.14     22.63 o 
   8  -6   6       34.60       27.55      8.59 o 
   9  -6   6        0.38       -3.26      6.59 o 
  10  -6   6        5.56       -1.86      6.99 o 
 -11  -5   6       17.10        8.59     16.84 o 
 -10  -5   6       99.34       90.27     11.35 o 
  -9  -5   6        8.16        6.72      7.79 o 
  -8  -5   6       17.08       13.08      4.59 o 
  -7  -5   6      112.14      111.61      8.10 o 
  -6  -5   6       27.31       21.48      4.51 o 
  -5  -5   6      419.42      436.68     13.51 o 
  -4  -5   6        1.78        2.05      2.79 o 
  -3  -5   6      722.53      696.08     22.74 o 
  -2  -5   6        8.92        7.07      3.30 o 
  -1  -5   6      261.75      245.40     10.43 o 
   0  -5   6      324.41      374.00     16.91 o 
   1  -5   6     1290.98     1390.41     36.66 o 
   2  -5   6      431.30      443.35     12.03 o 
   3  -5   6      155.36      185.70      6.98 o 
   4  -5   6        0.01       -0.93      2.30 o 
   5  -5   6       87.74       92.12      5.81 o 
   6  -5   6        0.13       -4.90      3.80 o 
   7  -5   6      432.24      437.71     36.64 o 
   8  -5   6       54.49       56.20     14.34 o 
   9  -5   6       25.24        7.85     12.65 o 
  10  -5   6       46.12       48.17     29.92 o 
  11  -5   6       28.65       31.48     10.52 o 
 -11  -4   6       14.57       17.87     10.12 o 
 -10  -4   6       19.01        0.96      6.68 o 
  -9  -4   6      142.38      160.76     21.33 o 
  -8  -4   6        3.07        3.45      4.99 o 
  -7  -4   6        0.26       -0.80      3.55 o 
  -6  -4   6      462.15      471.95     14.43 o 
  -5  -4   6       60.98       61.87      5.52 o 
  -4  -4   6      157.32      153.00      7.22 o 
  -3  -4   6      605.76      591.57     14.97 o 
  -2  -4   6     1205.75     1240.85     26.59 o 
  -1  -4   6       15.01       15.64      2.24 o 
   0  -4   6     1379.58     1416.76     29.31 o 
   1  -4   6       20.39       27.46      2.59 o 
   2  -4   6      209.32      245.70      8.32 o 
   3  -4   6      323.33      348.27     11.10 o 
   4  -4   6        0.05       -0.24      2.12 o 
   5  -4   6      119.95      120.92      6.21 o 
   6  -4   6       63.27       54.41      6.57 o 
   7  -4   6        3.17       -0.21      4.33 o 
   8  -4   6      895.17      801.54     34.48 o 
   9  -4   6      201.11      213.10     14.14 o 
  10  -4   6       13.82       12.38      7.45 o 
  11  -4   6      130.43      156.61     14.77 o 
 -12  -3   6      145.90      154.63     15.31 o 
 -11  -3   6        0.36       -3.69     13.18 o 
 -10  -3   6      124.15      127.05     12.68 o 
  -9  -3   6       55.13       60.12      9.06 o 
  -8  -3   6      150.91      162.93     11.92 o 
  -7  -3   6       55.06       53.98      5.70 o 
  -6  -3   6        0.40       -0.56      5.70 o 
  -5  -3   6       50.75       53.63      5.02 o 
  -4  -3   6      289.73      293.15      9.66 o 
  -2  -3   6       35.10       36.50      3.31 o 
  -1  -3   6      400.08      409.75     10.67 o 
   0  -3   6     1799.60     1895.25     38.19 o 
   1  -3   6       65.67       73.33      4.16 o 
   2  -3   6     1372.45     1739.88     35.57 o 
   3  -3   6      114.79      115.33      6.90 o 
   4  -3   6      127.56      131.44      5.87 o 
   5  -3   6      119.35      123.07      7.92 o 
   6  -3   6        5.07        1.66      3.53 o 
   7  -3   6      406.03      398.14     16.49 o 
   8  -3   6        4.07        4.84      5.13 o 
   9  -3   6      205.37      209.79     13.85 o 
  10  -3   6       69.69       59.54     11.91 o 
  11  -3   6      122.19      138.18     23.56 o 
 -12  -2   6      104.29      107.81     12.95 o 
 -11  -2   6      117.58      108.06     12.65 o 
 -10  -2   6       49.92       39.73      9.18 o 
  -9  -2   6        1.93       -0.27      5.02 o 
  -8  -2   6        1.17        4.04      4.26 o 
  -7  -2   6        3.14        2.99      3.15 o 
  -6  -2   6      370.66      390.91     12.32 o 
  -5  -2   6      387.09      398.67     12.09 o 
  -4  -2   6        0.62       -0.33      2.21 o 
  -3  -2   6        0.15       -0.03      1.94 o 
  -2  -2   6      125.60      148.31      5.81 o 
  -1  -2   6        6.42        8.37      2.64 o 
   0  -2   6      159.74      154.59     13.05 o 
   1  -2   6      617.90      672.24     19.28 o 
   2  -2   6     1357.99     1501.53     31.12 o 
   3  -2   6       99.10      145.30     10.98 o 
   4  -2   6      355.97      383.76     18.94 o 
   5  -2   6      450.68      492.06     13.13 o 
   6  -2   6      166.71      166.16      9.57 o 
   7  -2   6      284.94      265.18     12.95 o 
   8  -2   6        4.55        1.32      4.65 o 
   9  -2   6      201.93      202.69     13.29 o 
  10  -2   6      385.20      401.61     19.46 o 
  11  -2   6      187.08      184.03     24.69 o 
 -12  -1   6       18.73       -8.82     17.57 o 
 -11  -1   6      289.03      311.17     18.28 o 
 -10  -1   6      141.80      157.76     13.09 o 
  -9  -1   6      159.24      156.54     15.51 o 
  -8  -1   6       71.03       78.74      6.43 o 
  -7  -1   6      108.74      106.12      6.69 o 
  -6  -1   6        8.16       10.36      3.16 o 
  -5  -1   6       96.33       93.48      7.99 o 
  -4  -1   6      991.72     1091.21     24.34 o 
  -3  -1   6      321.11      326.64      9.58 o 
  -2  -1   6      103.25      134.20      5.56 o 
  -1  -1   6      198.11      226.80      7.12 o 
   0  -1   6        5.02        4.37      1.66 o 
   1  -1   6      631.28      690.99     15.90 o 
   2  -1   6     1582.49     1700.95     34.83 o 
   3  -1   6       46.59       49.37      3.87 o 
   4  -1   6       94.47      126.10      5.73 o 
   5  -1   6        8.72        7.44      3.85 o 
   6  -1   6        0.02        0.31      3.73 o 
   7  -1   6       30.09       32.04      5.67 o 
   8  -1   6      123.98      125.36     10.09 o 
   9  -1   6      214.00      210.43     13.22 o 
  10  -1   6       81.14       66.96     15.31 o 
  11  -1   6       18.02       -4.86     13.11 o 
 -12   0   6        4.09        7.60      7.30 o 
 -11   0   6       21.60       22.74      7.77 o 
 -10   0   6      320.10      379.64     18.98 o 
  -9   0   6      301.69      274.62     15.40 o 
  -8   0   6      138.78      147.70      7.79 o 
  -7   0   6       16.60       12.95      3.27 o 
  -6   0   6     1059.28     1046.76     24.23 o 
  -5   0   6        1.82        0.09      2.16 o 
  -4   0   6      872.73      910.76     20.88 o 
  -3   0   6       90.79       95.64      5.06 o 
  -2   0   6        0.57        0.41      1.62 o 
  -1   0   6      602.79      561.05     15.14 o 
   0   0   6        1.94        4.00      1.94 o 
   1   0   6      131.74      135.11      5.29 o 
   2   0   6      172.89      173.31      6.20 o 
   3   0   6     1363.62     1352.68     28.55 o 
   4   0   6      783.63      730.65     31.18 o 
   5   0   6      131.66      145.68      6.54 o 
   6   0   6      209.85      221.71      8.34 o 
   7   0   6      411.87      404.32     22.63 o 
   8   0   6       43.63       46.37      6.84 o 
   9   0   6      134.33      135.58     18.44 o 
  10   0   6        7.76       -6.52     10.32 o 
  11   0   6      118.91      113.41     20.23 o 
 -12   1   6       97.22       96.14     12.15 o 
 -11   1   6      704.05      681.35     27.28 o 
 -10   1   6       17.57       18.50      6.91 o 
  -9   1   6      434.13      391.57     18.50 o 
  -8   1   6       52.26       46.24      5.10 o 
  -7   1   6        0.24       -1.35      2.46 o 
  -6   1   6        1.86        5.24      2.73 o 
  -5   1   6        0.01       -0.19      2.08 o 
  -4   1   6      278.07      230.58      8.03 o 
  -3   1   6       13.50       15.84      2.75 o 
  -2   1   6     3481.28     3884.51     75.41 o 
  -1   1   6        0.09       -0.44      1.43 o 
   0   1   6      118.60      110.17      4.95 o 
   1   1   6      306.98      319.80      8.96 o 
   2   1   6      433.28      491.69     15.15 o 
   3   1   6        3.27        5.68      1.92 o 
   4   1   6        0.00        1.58      1.63 o 
   6   1   6      227.28      247.48     11.17 o 
   7   1   6       26.10       28.44      5.14 o 
   8   1   6       11.17        5.86      7.79 o 
   9   1   6        2.42       10.78      9.12 o 
  10   1   6       13.83       11.58     11.78 o 
 -12   2   6        0.75       -8.54      5.69 o 
 -11   2   6       91.45       81.60     10.46 o 
 -10   2   6        6.63       10.95     18.64 o 
  -9   2   6      399.96      398.17     20.53 o 
  -8   2   6     1023.79     1060.92     25.54 o 
  -7   2   6        1.75        1.73      2.71 o 
  -6   2   6      706.10      800.42     19.71 o 
  -5   2   6      293.54      291.01      9.58 o 
  -4   2   6      391.03      373.64     10.87 o 
  -3   2   6        9.04        5.02      2.03 o 
  -2   2   6     3440.13     3619.33     70.70 o 
  -1   2   6       18.81       26.29      2.83 o 
   0   2   6      182.74      243.52      7.51 o 
   1   2   6      112.38      127.40      6.41 o 
   2   2   6        0.39       -0.64      1.95 o 
   3   2   6      602.74      573.79     14.24 o 
   4   2   6       97.42       90.09      5.11 o 
   5   2   6     1567.46     1496.49     34.49 o 
   6   2   6        1.09        0.84      4.43 o 
   7   2   6      130.85       96.71     13.64 o 
   8   2   6       51.15       56.31     11.98 o 
   9   2   6      107.05      111.55     17.37 o 
  10   2   6      237.93      244.73     24.23 o 
 -12   3   6        8.38        9.43      7.13 o 
 -11   3   6      348.94      326.13     17.98 o 
 -10   3   6        0.01        0.64      5.40 o 
  -9   3   6      320.91      322.70     16.40 o 
  -8   3   6       35.24       40.85      7.00 o 
  -7   3   6     1942.22     1884.40     51.82 o 
  -6   3   6       74.57       64.34      5.24 o 
  -5   3   6        0.61        2.82      2.25 o 
  -4   3   6       59.86       62.86      4.68 o 
  -3   3   6        0.96        1.71      3.86 o 
  -2   3   6        2.12        1.80      2.03 o 
  -1   3   6       34.44       33.74      3.22 o 
   0   3   6      531.11      588.13     27.90 o 
   1   3   6      142.23      132.49      5.42 o 
   2   3   6       35.73       33.50      3.09 o 
   3   3   6      103.92       86.03      6.63 o 
   4   3   6      112.79      125.28      5.73 o 
   5   3   6        8.37        1.60      4.26 o 
   6   3   6       55.82       58.65      6.67 o 
   7   3   6      791.36      797.62     39.40 o 
   8   3   6      213.28      196.28     18.90 o 
   9   3   6        0.00      -10.98      7.32 o 
  10   3   6        7.00       14.38     11.78 o 
 -12   4   6        7.79        3.18     16.64 o 
 -11   4   6        9.61       11.49      6.46 o 
 -10   4   6       51.32       50.06      8.20 o 
  -9   4   6       81.26       66.60      8.67 o 
  -8   4   6       79.40       67.50      5.91 o 
  -7   4   6      567.78      558.92     15.95 o 
  -6   4   6     1502.01     1465.77     34.43 o 
  -5   4   6       12.84       15.97      3.15 o 
  -4   4   6       35.27       32.90      3.72 o 
  -3   4   6       10.91       24.46      3.14 o 
  -2   4   6      367.60      364.88     10.52 o 
  -1   4   6      185.07      172.75      6.56 o 
   0   4   6      420.43      519.77     20.82 o 
   1   4   6      101.56       98.57      4.74 o 
   2   4   6      127.53      147.51      5.68 o 
   3   4   6        2.81        3.44      2.83 o 
   4   4   6      113.00      121.92     10.45 o 
   5   4   6       72.31       85.53     10.25 o 
   6   4   6        0.02       -0.26      3.72 o 
   7   4   6      172.26      148.89     17.50 o 
   8   4   6        5.01        6.79      8.25 o 
   9   4   6       97.19      106.89     16.97 o 
 -12   5   6        2.37        9.09     17.14 o 
 -11   5   6      109.76       89.54     21.17 o 
 -10   5   6        2.34       -1.15      6.52 o 
  -9   5   6        2.80        4.99      5.39 o 
  -8   5   6      158.41      161.56      8.35 o 
  -7   5   6      458.35      449.29     14.85 o 
  -6   5   6      554.61      568.56     15.98 o 
  -5   5   6     1832.55     1796.06     38.55 o 
  -4   5   6       12.99       17.54      3.17 o 
  -3   5   6        0.13        1.82      1.99 o 
  -2   5   6       35.70       40.99      3.81 o 
  -1   5   6       48.07       53.24      4.10 o 
   0   5   6        0.42        3.25      1.73 o 
   1   5   6        9.06       13.01      3.40 o 
   2   5   6      359.01      363.04     13.95 o 
   3   5   6       17.87       22.91      4.48 o 
   4   5   6      137.14      136.08      8.88 o 
   5   5   6        3.59        2.60      4.93 o 
   6   5   6      377.51      406.21     16.71 o 
   7   5   6       30.85       40.67     10.52 o 
   8   5   6      140.41      121.93     17.44 o 
   9   5   6       24.97       22.70     10.92 o 
 -12   6   6       93.07      103.35     11.97 o 
 -11   6   6        4.70        7.35      9.48 o 
 -10   6   6        8.64       11.11      7.45 o 
  -9   6   6      133.04      108.59     10.61 o 
  -8   6   6      333.07      300.75     28.89 o 
  -7   6   6       46.57       41.47      5.08 o 
  -6   6   6       26.51       31.22      4.39 o 
  -5   6   6        2.09        3.15      2.63 o 
  -4   6   6     2498.44     2566.14     52.89 o 
  -3   6   6       83.66       84.91      5.89 o 
  -2   6   6      331.59      360.29     10.96 o 
  -1   6   6       59.26       63.03      4.53 o 
   0   6   6       60.60       52.24      5.84 o 
   1   6   6       66.55       72.31      6.84 o 
   2   6   6       45.88       31.64      4.98 o 
   3   6   6       59.73       71.08     10.38 o 
   4   6   6      277.53      297.58     13.59 o 
   5   6   6      183.27      172.65     14.84 o 
   6   6   6      126.46      141.11     10.25 o 
   7   6   6      374.93      429.56     27.82 o 
   8   6   6        2.08       10.45      8.39 o 
   9   6   6       12.18        3.39      9.18 o 
 -12   7   6       44.53       49.08     12.21 o 
 -11   7   6       44.76       34.11      9.62 o 
 -10   7   6        5.44        6.63      5.72 o 
  -9   7   6      151.21      129.32     11.39 o 
  -8   7   6       64.03       72.80      8.38 o 
  -7   7   6      499.35      439.67     14.22 o 
  -6   7   6      430.69      460.49     14.42 o 
  -5   7   6       28.16       27.65      4.19 o 
  -4   7   6       48.20       44.99      4.70 o 
  -3   7   6     1218.95     1256.31     28.55 o 
  -2   7   6        1.92        0.83      2.11 o 
  -1   7   6      173.91      187.16     10.11 o 
   0   7   6       11.25        8.39      3.60 o 
   1   7   6       83.81       70.84      7.85 o 
   2   7   6      409.31      405.77     15.88 o 
   3   7   6       68.40       69.23      7.29 o 
   4   7   6       46.98       53.01      6.85 o 
   5   7   6       10.19       20.10      7.19 o 
   6   7   6       28.48       34.53      9.88 o 
   7   7   6       87.97       97.71     15.17 o 
   8   7   6      110.89      114.88     16.64 o 
 -11   8   6       38.38       47.31     10.75 o 
 -10   8   6        0.68       10.87      5.87 o 
  -9   8   6       57.10       50.50      8.20 o 
  -8   8   6       17.36       13.83      5.32 o 
  -7   8   6       36.44       24.02      4.33 o 
  -6   8   6      283.28      269.85     10.81 o 
  -5   8   6      368.36      431.01     13.89 o 
  -4   8   6       22.13       23.45      3.96 o 
  -3   8   6       80.73       72.92      7.81 o 
  -2   8   6      577.05      629.13     21.51 o 
  -1   8   6     1637.58     1597.99     63.96 o 
   0   8   6       29.93       35.58      5.57 o 
   1   8   6       64.85       65.52     13.05 o 
   2   8   6      127.91      128.37      9.59 o 
   3   8   6       39.83       44.26      6.61 o 
   4   8   6      211.81      188.27     11.71 o 
   5   8   6       63.43       56.84     11.05 o 
   6   8   6        8.10        6.99      5.21 o 
   7   8   6      186.03      202.93     20.10 o 
 -11   9   6       18.38       24.04     11.61 o 
 -10   9   6        5.49       12.75      7.89 o 
  -9   9   6       10.65       11.00      7.35 o 
  -8   9   6        1.87       10.16      6.32 o 
  -7   9   6      109.16       92.03      7.39 o 
  -6   9   6       32.30       27.34      4.39 o 
  -5   9   6      654.96      653.11     21.31 o 
  -4   9   6      508.11      518.11     15.47 o 
  -3   9   6      174.77      163.34     10.34 o 
  -2   9   6      223.89      213.04     11.62 o 
  -1   9   6      772.57      778.26     34.34 o 
   0   9   6       13.82       19.74      7.52 o 
   1   9   6       57.65       53.26      6.84 o 
   2   9   6      188.70      195.91     11.64 o 
   3   9   6       93.48      115.16     10.33 o 
   4   9   6       15.99       11.38      5.25 o 
   5   9   6        0.52       -4.99      6.32 o 
   6   9   6       61.66       60.21      8.74 o 
   7   9   6       30.62       30.15     10.85 o 
 -10  10   6       25.03       37.51      7.65 o 
  -9  10   6        7.14       15.85      7.75 o 
  -8  10   6       35.92       41.01      7.22 o 
  -7  10   6        4.21        6.06      3.80 o 
  -6  10   6        4.69        4.11      3.40 o 
  -5  10   6       11.01       11.61      3.85 o 
  -4  10   6        6.13        5.50      4.16 o 
  -3  10   6      221.03      256.82     16.21 o 
  -2  10   6      498.72      534.31     34.04 o 
  -1  10   6       10.07        6.78      4.20 o 
   0  10   6       25.81       35.48      7.15 o 
   1  10   6      377.10      396.21     17.05 o 
   2  10   6        7.17       17.84      5.86 o 
   3  10   6        5.34        2.28      4.78 o 
   4  10   6        0.46       -6.46      4.46 o 
   5  10   6       39.34       52.31     11.75 o 
   6  10   6       15.98       26.49     11.31 o 
 -10  11   6      121.56      176.82     38.24 o 
  -9  11   6        0.05       11.82     10.58 o 
  -8  11   6       18.67       18.55      6.38 o 
  -7  11   6        5.03       -0.35      3.51 o 
  -6  11   6       69.41       66.30     10.52 o 
  -5  11   6       30.18       20.44      5.86 o 
  -4  11   6        2.84        2.19      4.59 o 
  -3  11   6      138.38      152.85     22.83 o 
  -2  11   6       30.02       27.27      5.91 o 
  -1  11   6       23.95       33.81      6.12 o 
   0  11   6        0.17        1.62      4.22 o 
   1  11   6        2.88       -1.55      4.12 o 
   2  11   6       33.93       30.07      6.79 o 
   3  11   6      229.16      244.78     32.95 o 
   4  11   6       58.41       42.92      8.24 o 
   5  11   6        0.76       11.91     15.11 o 
  -9  12   6       78.53      119.32     17.54 o 
  -8  12   6       12.76       28.77     12.18 o 
  -7  12   6        9.58        5.05      7.19 o 
  -6  12   6       45.06       76.45      9.31 o 
  -5  12   6        0.08       -2.14      5.69 o 
  -4  12   6      250.41      260.12     14.21 o 
  -3  12   6       11.08        9.33      5.16 o 
  -2  12   6       54.21       61.24      7.94 o 
  -1  12   6       22.96       33.55      6.76 o 
   0  12   6      215.48      204.52     33.71 o 
   1  12   6       55.81       66.90      9.10 o 
   2  12   6        6.13       -0.28      5.35 o 
   3  12   6       16.20       14.40      6.86 o 
  -7  13   6       89.19       89.98     10.42 o 
  -6  13   6        7.19        1.66     12.08 o 
  -5  13   6       35.01       67.69     21.63 o 
  -4  13   6        3.31        9.22      5.36 o 
  -3  13   6       11.28       11.29      5.74 o 
  -2  13   6       27.84       22.92      6.52 o 
  -1  13   6       46.38       43.48      7.67 o 
   0  13   6       50.52       64.29      8.92 o 
   1  13   6       34.96       32.75      7.72 o 
   2  13   6       22.84       21.17      7.35 o 
  -5  14   6       29.01       43.26     12.25 o 
  -4  14   6       39.53       41.73     11.91 o 
  -3  14   6        4.23       -9.28      6.19 o 
  -2  14   6        0.58       -8.12      7.25 o 
  -1  14   6        3.34        1.46      8.05 o 
   0 -14   7      162.55      150.82     19.90 o 
   1 -14   7      150.40      160.74     20.37 o 
   2 -14   7       10.47       16.63      6.78 o 
  -3 -13   7       41.36       26.82     11.98 o 
  -2 -13   7      226.41      206.13     22.76 o 
  -1 -13   7      386.04      383.93     30.98 o 
   0 -13   7      198.86      196.10     19.60 o 
   1 -13   7       13.76       36.02      7.57 o 
   2 -13   7        7.31       11.97     11.48 o 
   3 -13   7       30.35       25.22      6.99 o 
   4 -13   7      105.56      126.49     11.89 o 
   5 -13   7       13.82       24.76     10.58 o 
  -5 -12   7        7.63       21.50     11.18 o 
  -4 -12   7       58.59       53.31     13.58 o 
  -3 -12   7        0.83        5.12      9.18 o 
  -2 -12   7       50.49       46.67      7.78 o 
  -1 -12   7        7.69        8.16      5.37 o 
   0 -12   7       25.21       42.26     11.38 o 
   1 -12   7      196.25      250.87     14.35 o 
   2 -12   7      384.83      420.26     18.73 o 
   3 -12   7      354.85      373.59     17.68 o 
   4 -12   7        2.12        5.93      5.26 o 
   5 -12   7        3.13        7.12      7.79 o 
   6 -12   7        1.97        8.52      8.39 o 
  -6 -11   7       91.37       86.26     15.24 o 
  -5 -11   7       82.11       77.07     14.78 o 
  -4 -11   7        8.60        7.75      5.67 o 
  -3 -11   7        7.45        0.32      4.90 o 
  -2 -11   7        0.24        4.74      4.97 o 
  -1 -11   7       84.11       69.45     14.64 o 
   0 -11   7      168.81      146.82     17.30 o 
   1 -11   7      905.87      861.70     54.21 o 
   2 -11   7        0.18        5.15      4.92 o 
   3 -11   7       40.98       40.19      7.15 o 
   4 -11   7       53.28       48.34      7.55 o 
   5 -11   7        7.40       14.98      7.99 o 
   6 -11   7       33.63       35.28     10.38 o 
   7 -11   7       53.85       55.04     12.58 o 
  -7 -10   7      825.83      949.30     46.52 o 
  -6 -10   7      139.02      124.06     17.11 o 
  -5 -10   7       20.82       19.28      6.26 o 
  -4 -10   7        0.42       -2.29      4.96 o 
  -3 -10   7       17.20       20.90      5.93 o 
  -2 -10   7      123.51      145.17     15.04 o 
  -1 -10   7        5.07        1.31      4.64 o 
   0 -10   7        3.48       15.31      8.25 o 
   1 -10   7        7.06        6.41      4.70 o 
   2 -10   7        0.01       -2.94      4.14 o 
   3 -10   7      365.04      406.39     23.06 o 
   4 -10   7      184.55      188.36     11.65 o 
   5 -10   7        0.13       -4.86      5.86 o 
   6 -10   7       93.48       85.79     14.11 o 
   7 -10   7        3.46        9.52      8.65 o 
   8 -10   7       42.26       44.73     11.78 o 
  -8  -9   7      226.59      233.95     21.03 o 
  -7  -9   7       65.62       48.25     12.31 o 
  -6  -9   7      140.97      159.77     12.11 o 
  -5  -9   7      107.20      116.87     16.04 o 
  -4  -9   7      302.35      327.38     35.31 o 
  -3  -9   7      165.74      176.33     11.20 o 
  -2  -9   7      142.49      150.13     10.66 o 
  -1  -9   7       76.56       84.39      8.57 o 
   0  -9   7       80.67       75.36      8.22 o 
   1  -9   7       21.35       13.98      4.93 o 
   2  -9   7       21.93       11.87      5.05 o 
   3  -9   7      203.88      182.98     11.17 o 
   4  -9   7       14.35       14.96      4.94 o 
   5  -9   7       17.96       18.71      5.13 o 
   6  -9   7        3.76        7.65      7.12 o 
   7  -9   7       92.38       89.85     14.11 o 
   8  -9   7        0.06        4.33      7.59 o 
   9  -9   7      167.38      183.03     19.17 o 
  -9  -8   7        4.72        8.32      8.39 o 
  -8  -8   7        0.04        5.86      8.12 o 
  -7  -8   7      375.26      395.89     23.43 o 
  -6  -8   7      262.28      278.51     14.57 o 
  -5  -8   7      237.45      278.55     28.82 o 
  -4  -8   7      229.39      224.47     12.34 o 
  -3  -8   7      287.27      307.93     14.44 o 
  -2  -8   7       11.15       13.38      4.83 o 
  -1  -8   7      189.12      189.02     10.89 o 
   0  -8   7        0.02        2.66      3.85 o 
   1  -8   7        9.00       11.39      4.68 o 
   2  -8   7      197.50      180.69     10.69 o 
   3  -8   7       13.72        9.39      4.61 o 
   4  -8   7       13.00       19.89      4.98 o 
   5  -8   7        0.00        7.69      4.11 o 
   6  -8   7        6.34        9.32      6.79 o 
   7  -8   7        0.01        5.19      6.86 o 
   8  -8   7      132.12      113.61     15.84 o 
   9  -8   7       19.47       16.97      9.72 o 
  -9  -7   7       20.78       22.88      6.59 o 
  -8  -7   7       20.01       17.98     12.85 o 
  -7  -7   7      100.93      108.53     10.16 o 
  -6  -7   7      214.14      195.03     11.93 o 
  -5  -7   7      416.00      418.59     17.12 o 
  -4  -7   7      215.37      225.82     11.94 o 
  -3  -7   7       64.39       70.94      7.57 o 
  -2  -7   7       10.47       14.28      4.65 o 
  -1  -7   7      680.31      731.47     23.36 o 
   0  -7   7       59.47       56.68      6.66 o 
   1  -7   7      374.50      368.27     14.73 o 
   2  -7   7       91.90       76.96      7.59 o 
   3  -7   7       23.61       17.63      4.63 o 
   4  -7   7        0.65       -0.93      3.53 o 
   5  -7   7      183.77      158.55     19.57 o 
   6  -7   7        0.10       -5.46      5.12 o 
   7  -7   7        2.69        0.00      5.99 o 
   8  -7   7       88.27       85.86     13.84 o 
   9  -7   7       41.38       45.19     12.05 o 
  10  -7   7        9.91        9.85      8.52 o 
 -10  -6   7       27.62       37.18      9.23 o 
  -9  -6   7       92.23       85.99      8.28 o 
  -8  -6   7       71.30       70.50      7.40 o 
  -7  -6   7      171.39      172.24      9.56 o 
  -6  -6   7       81.27       85.85      7.13 o 
  -5  -6   7      829.87      783.07     22.38 o 
  -4  -6   7       13.77        8.40      6.69 o 
  -3  -6   7      160.73      155.77      9.48 o 
  -2  -6   7        0.42        2.43      3.38 o 
  -1  -6   7      200.20      217.73     17.30 o 
   0  -6   7       11.34       15.85      4.19 o 
   1  -6   7        6.83        7.22      3.57 o 
   2  -6   7      401.75      406.32     15.16 o 
   3  -6   7       77.41       72.76      7.03 o 
   4  -6   7       98.37       86.42      9.25 o 
   5  -6   7       87.79       72.05      7.00 o 
   6  -6   7        7.28       -7.19      4.79 o 
   7  -6   7        0.80       -4.79      5.79 o 
   8  -6   7        5.54        4.79      7.32 o 
   9  -6   7       72.32       66.42     12.78 o 
  10  -6   7        5.20       13.24      8.79 o 
 -11  -5   7       30.96       36.17      9.62 o 
 -10  -5   7        2.53       -7.18     14.48 o 
  -9  -5   7        7.26       10.80      4.82 o 
  -8  -5   7       87.34       78.86      7.52 o 
  -7  -5   7      148.77      148.64      8.98 o 
  -6  -5   7       19.39       13.86      4.33 o 
  -5  -5   7      570.61      556.41     37.46 o 
  -4  -5   7      182.12      197.26      8.44 o 
  -3  -5   7        1.06        0.90      2.41 o 
  -2  -5   7      422.83      417.40     11.53 o 
  -1  -5   7        5.76        5.92      1.96 o 
   0  -5   7       68.92       87.76     10.88 o 
   1  -5   7      611.22      625.35     19.80 o 
   2  -5   7      424.86      453.92     15.92 o 
   3  -5   7       82.88       94.91      7.52 o 
   4  -5   7      409.89      402.49     14.58 o 
   5  -5   7       88.40       82.21      7.49 o 
   6  -5   7      128.78      121.47     14.78 o 
   7  -5   7      111.02      117.67     15.04 o 
   8  -5   7       15.78       17.97      8.32 o 
   9  -5   7        7.30       -2.46      6.99 o 
  10  -5   7       14.67        4.79      8.52 o 
 -11  -4   7       59.68       66.50     10.80 o 
 -10  -4   7       18.57       17.03      7.67 o 
  -9  -4   7       14.29        6.93     15.64 o 
  -8  -4   7       12.68        9.55      4.34 o 
  -7  -4   7        2.36        1.74      3.95 o 
  -6  -4   7      155.99      171.09      9.61 o 
  -5  -4   7      144.95      123.95      8.72 o 
  -4  -4   7      117.24      118.16      8.16 o 
  -3  -4   7       10.41        7.57      2.65 o 
  -2  -4   7        9.63        2.66      2.04 o 
  -1  -4   7      713.45      637.85     15.39 o 
   0  -4   7      206.15      209.32      7.03 o 
   1  -4   7        1.36       -0.32      1.63 o 
   2  -4   7       52.34       49.07      5.49 o 
   3  -4   7      245.99      269.90      8.86 o 
   4  -4   7      596.06      633.07     25.05 o 
   5  -4   7       69.91       48.57      7.27 o 
   6  -4   7       24.72       30.35      5.78 o 
   7  -4   7       10.09        6.21      5.99 o 
   8  -4   7       25.16       17.63      9.72 o 
   9  -4   7       93.94       82.37     20.17 o 
  10  -4   7        1.38      -10.96     11.28 o 
 -11  -3   7       15.83       14.67      7.71 o 
 -10  -3   7        9.32        4.12      6.18 o 
  -9  -3   7       35.09       28.83      7.41 o 
  -8  -3   7      151.26      172.69     13.25 o 
  -7  -3   7        0.13       -0.54      3.05 o 
  -6  -3   7      112.91      101.78      7.01 o 
  -5  -3   7       26.12       37.60      4.47 o 
  -4  -3   7        0.30        1.92      2.44 o 
  -3  -3   7      110.82      132.50     10.99 o 
  -2  -3   7      372.65      353.61     10.24 o 
  -1  -3   7      114.75      121.09      5.42 o 
   0  -3   7      344.67      364.45     27.29 o 
   1  -3   7       89.37       85.31      4.58 o 
   2  -3   7       31.08       28.49      3.15 o 
   3  -3   7      294.53      311.29     12.25 o 
   4  -3   7      295.36      319.19     11.21 o 
   5  -3   7      108.32      120.28      6.18 o 
   6  -3   7       43.32       45.49      9.95 o 
   7  -3   7        0.00        0.57      4.24 o 
   8  -3   7      284.22      273.11     14.55 o 
   9  -3   7      407.90      431.17     19.49 o 
  10  -3   7       15.87       -2.90     16.84 o 
 -12  -2   7       45.65       44.09      9.86 o 
 -11  -2   7      101.00       83.81     11.57 o 
 -10  -2   7        0.07       -2.06      5.69 o 
  -9  -2   7        0.35       -1.92      4.67 o 
  -8  -2   7      238.95      230.87     10.29 o 
  -7  -2   7       22.67       20.64      4.32 o 
  -6  -2   7        6.25        3.51      3.01 o 
  -5  -2   7       74.07       78.75      5.76 o 
  -4  -2   7     2301.81     2334.13     47.92 o 
  -3  -2   7      122.93      130.28      6.17 o 
  -2  -2   7       52.59       60.05      4.74 o 
  -1  -2   7       18.66       25.20      3.87 o 
   0  -2   7     1055.31     1013.66     27.71 o 
   1  -2   7       76.21       71.68      4.30 o 
   2  -2   7      189.89      208.31      7.37 o 
   3  -2   7       85.62      100.06      5.36 o 
   4  -2   7       94.27      105.24      6.26 o 
   5  -2   7       48.62       41.67      4.17 o 
   6  -2   7      113.86      122.43      8.74 o 
   7  -2   7       17.12        6.84      4.56 o 
   8  -2   7       30.29       27.19      6.41 o 
   9  -2   7        0.19       -2.39      5.15 o 
  10  -2   7       98.12      109.02     19.10 o 
 -12  -1   7        0.22       -1.38      6.77 o 
 -11  -1   7      432.06      442.39     21.71 o 
 -10  -1   7      313.49      330.26     17.92 o 
  -9  -1   7       33.24       42.65      7.93 o 
  -8  -1   7       72.81       67.27      6.28 o 
  -7  -1   7       66.40       61.87      6.13 o 
  -6  -1   7       45.61       43.41      4.66 o 
  -5  -1   7      171.80      157.15      7.80 o 
  -4  -1   7      163.88      163.07      7.11 o 
  -3  -1   7     1420.45     1509.51     32.12 o 
  -2  -1   7        4.82        7.77      2.24 o 
  -1  -1   7       48.06       44.79      3.76 o 
   0  -1   7      241.66      263.16      8.22 o 
   1  -1   7      574.80      558.30     13.91 o 
   2  -1   7      268.12      313.19      9.34 o 
   3  -1   7      551.68      557.19     14.28 o 
   4  -1   7       66.37       84.81      6.22 o 
   5  -1   7      107.50      103.63     13.21 o 
   6  -1   7        6.84       14.27      4.38 o 
   7  -1   7       96.26      102.91      9.08 o 
   8  -1   7       43.38       27.00      6.25 o 
   9  -1   7       86.59       96.84     16.71 o 
  10  -1   7       35.13       41.13     14.31 o 
 -12   0   7        5.52        3.47      6.67 o 
 -11   0   7      163.86      145.27     13.71 o 
 -10   0   7        1.98       12.05      6.42 o 
  -9   0   7      755.45      757.84     27.51 o 
  -8   0   7       23.07       25.44      4.46 o 
  -7   0   7      404.89      409.33     13.10 o 
  -6   0   7      331.27      313.14     10.86 o 
  -5   0   7       58.78       46.94      4.62 o 
  -4   0   7       40.99       39.34      4.15 o 
  -3   0   7      964.88      923.35     21.26 o 
  -2   0   7     2466.45     2633.21     52.73 o 
  -1   0   7        0.57       -1.28      1.61 o 
   0   0   7      202.00      256.88      8.16 o 
   1   0   7      235.58      225.39      9.27 o 
   2   0   7        5.24        7.88      2.25 o 
   3   0   7       70.68       54.51      4.33 o 
   4   0   7      421.11      418.80     17.83 o 
   5   0   7       28.91       34.60      4.01 o 
   6   0   7       77.73       74.05      7.45 o 
   7   0   7        0.22        4.88      4.04 o 
   8   0   7      347.83      358.88     24.56 o 
   9   0   7       55.18       72.81     14.44 o 
  10   0   7        0.96        3.00     11.25 o 
 -12   1   7        0.56       14.17     10.35 o 
 -11   1   7       10.61       17.25      7.05 o 
 -10   1   7        2.20        0.90      5.35 o 
  -9   1   7      722.66      686.18     37.97 o 
  -8   1   7      133.53      126.32      8.97 o 
  -7   1   7        1.66        1.29      2.81 o 
  -6   1   7      141.64      144.12      7.49 o 
  -5   1   7      148.68      147.93      7.03 o 
  -4   1   7       50.67       35.78      3.84 o 
  -3   1   7      373.24      373.95     10.90 o 
  -2   1   7      192.12      227.49     12.27 o 
  -1   1   7      988.62     1139.53     24.94 o 
   0   1   7      317.43      343.94     11.54 o 
   1   1   7        5.45        5.20      2.02 o 
   2   1   7        0.15       -0.22      2.14 o 
   3   1   7      153.77      163.17      8.29 o 
   4   1   7      221.89      214.77      8.01 o 
   5   1   7     1543.96     1377.93     55.64 o 
   6   1   7       12.15        5.43      6.02 o 
   7   1   7       48.41       49.19     10.58 o 
   8   1   7       16.28       21.63      9.32 o 
   9   1   7        1.82        1.00      8.59 o 
  10   1   7        7.73       -2.66     10.58 o 
 -12   2   7      125.14      118.71     12.90 o 
 -11   2   7       12.24       18.09      7.27 o 
 -10   2   7       58.38       62.51      9.17 o 
  -9   2   7      116.43      109.33     10.84 o 
  -8   2   7       33.91       29.34      4.52 o 
  -7   2   7     1411.37     1309.02     30.13 o 
  -6   2   7      204.10      206.72      8.55 o 
  -5   2   7      392.60      420.94     12.51 o 
  -4   2   7      124.63      124.61      6.19 o 
  -3   2   7       15.15        5.97      2.30 o 
  -2   2   7       56.56       66.42      7.73 o 
  -1   2   7      816.35      915.43     20.83 o 
   0   2   7     3986.56     4238.50     82.35 o 
   1   2   7       17.17       14.42      2.96 o 
   2   2   7        1.68        4.11      1.89 o 
   3   2   7       17.98       16.23      2.78 o 
   4   2   7      544.25      556.85     14.68 o 
   5   2   7        5.91        9.18      4.59 o 
   6   2   7      352.01      353.51     14.64 o 
   7   2   7      170.79      193.35     17.64 o 
   8   2   7      142.79      139.44     17.44 o 
   9   2   7       11.41        7.65      9.52 o 
  10   2   7       49.72       44.66     14.78 o 
 -12   3   7        1.14        1.13      6.33 o 
 -11   3   7        3.88       -3.88      5.10 o 
 -10   3   7       70.39       81.68      9.93 o 
  -9   3   7      452.94      411.45     18.78 o 
  -8   3   7      562.79      573.85     39.04 o 
  -7   3   7      467.08      436.94     13.66 o 
  -6   3   7      126.02      130.80      7.11 o 
  -5   3   7       48.52       48.11      4.58 o 
  -4   3   7      244.94      259.97      9.11 o 
  -3   3   7        0.17        1.54      2.00 o 
  -2   3   7      111.23       96.09      6.44 o 
  -1   3   7      716.72      728.10     17.60 o 
   0   3   7      589.01      633.22     15.67 o 
   1   3   7      440.86      439.49     16.85 o 
   2   3   7      126.44      122.07      5.65 o 
   3   3   7       18.29       12.87      2.58 o 
   4   3   7     1261.16     1289.44     35.76 o 
   5   3   7       59.59       54.84      8.79 o 
   6   3   7       28.23       27.09      5.39 o 
   7   3   7      132.95      128.85     16.11 o 
   8   3   7       76.45       88.39     14.71 o 
   9   3   7       28.76       21.36     10.85 o 
 -12   4   7        0.52        0.45      8.32 o 
 -11   4   7       19.68       25.55     11.68 o 
 -10   4   7      134.96      136.10     12.45 o 
  -9   4   7      244.06      238.82     14.39 o 
  -8   4   7        0.08        0.27      3.03 o 
  -7   4   7     1620.24     1536.85     34.79 o 
  -6   4   7        3.15        3.16      3.37 o 
  -5   4   7      383.76      380.91     12.13 o 
  -4   4   7       92.95       92.37      6.13 o 
  -3   4   7      185.04      169.43      7.35 o 
  -2   4   7       36.52       49.26      4.28 o 
  -1   4   7       16.67        9.42      2.34 o 
   0   4   7      582.96      618.83     15.58 o 
   1   4   7      228.25      247.14      8.20 o 
   2   4   7      319.21      314.64     12.82 o 
   3   4   7        0.60        1.61      3.06 o 
   4   4   7      124.09      126.29      8.82 o 
   5   4   7      277.01      276.33     12.95 o 
   6   4   7      318.76      334.99     14.99 o 
   7   4   7      147.11      144.83     17.24 o 
   8   4   7        6.25       14.64      8.92 o 
   9   4   7       19.69       29.29     11.05 o 
 -12   5   7       95.46       85.93     14.91 o 
 -11   5   7      120.18      118.64     12.16 o 
 -10   5   7       11.97        8.60      5.74 o 
  -9   5   7      118.89      101.00     10.44 o 
  -8   5   7       53.93       57.90      6.06 o 
  -7   5   7     2254.19     2280.67     48.84 o 
  -6   5   7      371.58      376.29     12.65 o 
  -5   5   7      180.23      173.46      8.22 o 
  -4   5   7       25.46       22.12      3.50 o 
  -3   5   7       57.59       63.22      5.14 o 
  -2   5   7      207.40      215.42      8.19 o 
  -1   5   7        2.44        5.36      2.13 o 
   0   5   7       32.51       45.04      3.95 o 
   1   5   7      133.40      145.22      8.68 o 
   2   5   7        0.07       -0.92      2.77 o 
   3   5   7      333.32      305.31     13.43 o 
   4   5   7        1.53        4.97      3.69 o 
   5   5   7      375.07      403.30     17.50 o 
   6   5   7      800.72      783.19     26.18 o 
   7   5   7       31.47       34.08     10.52 o 
   8   5   7        2.50        3.79      7.99 o 
   9   5   7       60.86       70.35     15.04 o 
 -12   6   7       75.29       97.19     11.82 o 
 -11   6   7       22.83       29.30      7.81 o 
 -10   6   7       54.62       49.87      8.34 o 
  -9   6   7       18.53       17.97      6.09 o 
  -8   6   7       11.86        9.44      3.79 o 
  -7   6   7     1049.55     1113.44     27.33 o 
  -6   6   7       13.50       27.38      4.34 o 
  -5   6   7     1386.64     1378.91     31.68 o 
  -4   6   7       64.31       79.63      6.21 o 
  -3   6   7      191.06      207.04      8.53 o 
  -2   6   7        0.21        0.81      2.18 o 
  -1   6   7      136.67      140.08      8.39 o 
   0   6   7      565.09      582.69     19.86 o 
   1   6   7      107.92      117.80      8.31 o 
   2   6   7        2.99       -1.60      2.96 o 
   3   6   7       11.81        6.54      3.79 o 
   4   6   7       59.75       57.23      7.07 o 
   5   6   7       15.95       14.38      8.92 o 
   6   6   7      121.15      119.04     10.28 o 
   7   6   7       84.10       96.04     14.84 o 
   8   6   7      364.78      420.71     29.09 o 
 -12   7   7       10.31        5.79     14.74 o 
 -11   7   7        0.28        9.81      7.55 o 
 -10   7   7       12.01       27.88      7.09 o 
  -9   7   7      211.43      208.53     18.84 o 
  -8   7   7       30.62       30.47      4.95 o 
  -7   7   7       61.91       60.28      5.99 o 
  -6   7   7      481.52      521.07     15.88 o 
  -5   7   7     4756.98     4779.04     95.11 o 
  -4   7   7      139.18      138.02      7.85 o 
  -3   7   7      258.25      239.51      9.62 o 
  -2   7   7        0.14       -2.78      2.06 o 
  -1   7   7        1.06        2.99      3.53 o 
   0   7   7        6.98        5.33      4.59 o 
   1   7   7      195.58      196.98     11.01 o 
   2   7   7        7.18        9.90      4.16 o 
   3   7   7       19.83       18.15      4.84 o 
   4   7   7      160.11      179.92     11.32 o 
   5   7   7       31.53       25.36      8.29 o 
   6   7   7      100.28      107.77     10.95 o 
   7   7   7      163.19      195.68     19.57 o 
 -11   8   7        0.54       -1.04     13.61 o 
 -10   8   7       95.25       94.84     19.30 o 
  -9   8   7        1.43        4.30      4.94 o 
  -8   8   7       15.59       11.69      4.08 o 
  -7   8   7        0.01       -2.10      2.97 o 
  -6   8   7       83.80       88.28      7.05 o 
  -5   8   7      754.90      797.76     21.31 o 
  -4   8   7        6.42       12.92      3.58 o 
  -3   8   7      135.37      122.87      7.63 o 
  -2   8   7       46.18       39.05      6.56 o 
  -1   8   7      760.62      691.73     33.35 o 
   0   8   7       91.19       70.77      7.73 o 
   1   8   7       19.87       10.86      4.37 o 
   2   8   7       80.65       65.44      8.69 o 
   3   8   7       10.08       16.46      5.96 o 
   4   8   7       88.44       81.42      8.99 o 
   5   8   7       11.31       13.58      7.59 o 
   6   8   7       90.02       86.18      9.80 o 
   7   8   7        0.17       -0.20      7.99 o 
 -11   9   7      208.34      261.04     22.90 o 
 -10   9   7        4.16        9.05     10.82 o 
  -9   9   7       13.27       15.47      5.99 o 
  -8   9   7        1.88        7.62      4.95 o 
  -7   9   7        0.26       -1.95      3.08 o 
  -6   9   7      163.11      154.66      8.74 o 
  -5   9   7      120.78      114.53      9.26 o 
  -4   9   7      706.16      826.58     27.39 o 
  -3   9   7      985.32      996.17     59.64 o 
  -2   9   7        2.38        2.61      4.09 o 
  -1   9   7       42.28       31.92      5.89 o 
   0   9   7        7.09        9.10      4.19 o 
   1   9   7       14.25       21.26      5.29 o 
   2   9   7        5.04        6.17      7.35 o 
   3   9   7        8.07        2.49      4.45 o 
   4   9   7       85.32       84.13      9.64 o 
   6   9   7       40.80       61.05      8.85 o 
 -10  10   7       20.19       29.23     10.68 o 
  -9  10   7      197.18      286.29     21.03 o 
  -8  10   7        5.58        1.03      4.98 o 
  -7  10   7        8.71        7.64      5.19 o 
  -6  10   7        8.29        9.64      4.84 o 
  -5  10   7       24.62       30.73      6.09 o 
  -4  10   7      393.15      392.79     17.11 o 
  -3  10   7       31.22       38.81     12.55 o 
  -2  10   7      117.48      115.11     10.40 o 
  -1  10   7      127.63      106.86      9.95 o 
   0  10   7       10.72       11.97      4.99 o 
   1  10   7        9.18       10.08      5.08 o 
   2  10   7       12.06       15.17      5.48 o 
   3  10   7      250.28      238.69     14.07 o 
   4  10   7        6.31        8.59      5.69 o 
   5  10   7       30.72       58.24     12.85 o 
  -9  11   7      281.66      351.99     50.18 o 
  -8  11   7        1.14       10.73      9.15 o 
  -7  11   7       62.22       73.02     20.30 o 
  -6  11   7       12.91       22.07      6.04 o 
  -5  11   7       15.11       11.89     11.61 o 
  -4  11   7       12.53       12.46      5.07 o 
  -3  11   7      158.18      154.13     13.84 o 
  -2  11   7      257.30      301.52     15.32 o 
  -1  11   7        2.37        1.07      4.16 o 
   0  11   7        6.28        9.83      5.17 o 
   1  11   7       93.10      117.29     11.07 o 
   2  11   7        3.67        7.03      7.62 o 
   3  11   7       46.06       58.79      8.91 o 
   4  11   7       16.48       20.06      7.12 o 
  -8  12   7        0.27       11.45      8.39 o 
  -7  12   7       43.31       68.86      9.20 o 
  -6  12   7       16.76       26.75     10.88 o 
  -5  12   7        0.02        3.28      4.69 o 
  -4  12   7        0.31        6.60      5.06 o 
  -3  12   7        0.00       -0.50      4.49 o 
  -2  12   7      141.70      156.81     12.08 o 
  -1  12   7        6.21       17.12      5.86 o 
   0  12   7       34.76       35.17      7.29 o 
   1  12   7       15.58        5.74      9.98 o 
   2  12   7       63.75       62.70      9.15 o 
  -6  13   7       48.17       46.14      8.27 o 
  -5  13   7       29.42       33.89      7.49 o 
  -4  13   7      438.37      524.83     42.60 o 
  -3  13   7        6.98        4.58      5.61 o 
  -2  13   7        1.05        0.12      4.71 o 
  -1  13   7       70.87       74.99     18.07 o 
   0  13   7        4.93       -5.08      4.73 o 
  -2 -13   8        6.61        2.53      9.18 o 
  -1 -13   8      241.84      286.01     24.99 o 
   0 -13   8       13.77       36.67     11.18 o 
   1 -13   8       11.78       20.57      9.58 o 
   2 -13   8       13.23       14.06      6.29 o 
   3 -13   8       61.08       91.18     10.58 o 
   4 -13   8        0.49        6.16      5.89 o 
  -4 -12   8       31.88       40.60     12.31 o 
  -3 -12   8       20.76       17.81      6.61 o 
  -2 -12   8        4.88       13.35      6.07 o 
  -1 -12   8       23.64       21.37      6.60 o 
   0 -12   8       25.83       39.72      7.43 o 
   1 -12   8      492.91      551.94     49.25 o 
   2 -12   8       98.04       84.73      9.72 o 
   3 -12   8        0.03        7.52      5.34 o 
   4 -12   8       95.37      117.40     11.61 o 
   5 -12   8        8.18       14.31      9.72 o 
  -5 -11   8        0.03       14.18      9.98 o 
  -4 -11   8        5.09       13.60      6.92 o 
  -3 -11   8        6.21        2.05      5.18 o 
  -2 -11   8       49.83       40.93     12.88 o 
  -1 -11   8        4.30        0.33      4.87 o 
   0 -11   8      154.69      150.55     18.37 o 
   1 -11   8       21.69       22.99      6.48 o 
   2 -11   8      219.47      230.71     13.46 o 
   3 -11   8       13.70       37.65     25.56 o 
   4 -11   8       52.66       63.53     12.95 o 
   5 -11   8        6.73        5.46      7.79 o 
   6 -11   8       14.35       22.23      9.52 o 
   7 -11   8        1.77       -3.66      7.59 o 
  -7 -10   8      154.84      143.36     18.97 o 
  -6 -10   8        2.27        5.53      5.84 o 
  -5 -10   8      270.72      263.15     24.96 o 
  -4 -10   8       37.20       46.27      7.81 o 
  -3 -10   8       10.31        7.54      5.26 o 
  -2 -10   8       48.17       58.00      8.06 o 
  -1 -10   8        1.02       -2.30      4.09 o 
   0 -10   8       10.43       11.12      7.72 o 
   1 -10   8       65.33       63.88      8.21 o 
   2 -10   8        5.15       10.72      5.13 o 
   3 -10   8      181.42      183.55     12.61 o 
   4 -10   8        0.33        2.98      4.74 o 
   5 -10   8       59.05       81.40     13.51 o 
   6 -10   8       56.08       68.69     13.11 o 
   7 -10   8        0.91       -6.46      6.12 o 
  -8  -9   8       20.42       36.07     11.38 o 
  -7  -9   8        7.49       14.14      6.20 o 
  -6  -9   8       62.42       72.01      9.14 o 
  -5  -9   8       14.56       29.80      6.58 o 
  -4  -9   8       92.92       97.99     14.08 o 
  -3  -9   8       12.98       14.63      5.36 o 
  -2  -9   8        0.01        7.24      4.47 o 
  -1  -9   8       69.88       67.89      7.93 o 
   0  -9   8      254.88      192.55     16.51 o 
   1  -9   8      101.86       95.18      9.19 o 
   2  -9   8      458.77      425.85     17.40 o 
   3  -9   8      159.21      143.79     10.82 o 
   4  -9   8      118.53      121.49     10.38 o 
   5  -9   8        0.43       -3.99      5.59 o 
   6  -9   8        7.05        9.25      7.12 o 
   7  -9   8       84.02      114.88     15.84 o 
   8  -9   8       12.68        4.93      7.52 o 
  -8  -8   8       19.31       10.95      9.75 o 
  -7  -8   8       50.91       50.49      8.33 o 
  -6  -8   8      678.90      686.77     50.18 o 
  -5  -8   8     1020.19     1039.55     32.75 o 
  -4  -8   8     1073.35      987.49     44.83 o 
  -3  -8   8      421.67      379.28     16.30 o 
  -2  -8   8        0.00        4.99      4.20 o 
  -1  -8   8       67.31       70.50     11.15 o 
   0  -8   8      177.94      149.75     14.38 o 
   1  -8   8        0.09       -3.02      3.55 o 
   2  -8   8       21.96       32.86      5.96 o 
   3  -8   8       35.09       33.84      6.13 o 
   4  -8   8       88.33       99.18      9.14 o 
   5  -8   8        0.17        7.81      4.33 o 
   6  -8   8        3.04       -0.73      5.52 o 
   7  -8   8       27.74       32.55     10.12 o 
   8  -8   8       84.58       94.78     15.11 o 
   9  -8   8      104.90      143.36     18.57 o 
  -9  -7   8      268.68      303.97     22.43 o 
  -8  -7   8       25.88       38.32      7.27 o 
  -7  -7   8      490.46      512.85     20.67 o 
  -6  -7   8       60.56       67.56     13.11 o 
  -5  -7   8      103.50       96.56      9.27 o 
  -4  -7   8      243.96      221.17     12.24 o 
  -3  -7   8       10.82       14.34      4.86 o 
  -2  -7   8       58.91       68.01      7.69 o 
  -1  -7   8      197.62      208.67     11.31 o 
   0  -7   8       37.80       24.83      7.19 o 
   1  -7   8       14.66       15.69      4.75 o 
   2  -7   8       22.41       15.50      4.79 o 
   3  -7   8        0.25        1.47      3.55 o 
   4  -7   8      464.35      441.72     17.04 o 
   5  -7   8      168.93      151.14      9.60 o 
   6  -7   8        4.08        0.40      6.06 o 
   7  -7   8        6.14        5.86      6.79 o 
   8  -7   8        2.13       -9.38      6.26 o 
   9  -7   8        1.42        7.65      7.99 o 
 -10  -6   8       53.11       37.07     11.31 o 
  -9  -6   8        7.35       15.91      7.15 o 
  -8  -6   8        2.91       -1.62      4.63 o 
  -7  -6   8       81.00       71.71      8.51 o 
  -6  -6   8        6.26        2.85      4.50 o 
  -5  -6   8       42.41       43.75      6.65 o 
  -4  -6   8     1681.46     1579.07     43.60 o 
  -3  -6   8      374.83      371.72     15.39 o 
  -2  -6   8     1884.42     1671.01     97.57 o 
  -1  -6   8        0.50        2.14      3.71 o 
   0  -6   8        0.72        0.67      5.12 o 
   1  -6   8      533.04      543.26     18.84 o 
   2  -6   8       29.51       36.80      5.65 o 
   3  -6   8        0.07       -0.24      3.26 o 
   4  -6   8       65.06       65.20      7.12 o 
   5  -6   8      297.38      305.10     13.30 o 
   6  -6   8      272.37      199.67     17.17 o 
   7  -6   8       68.24       57.64     11.58 o 
   8  -6   8        0.00        2.93      7.39 o 
   9  -6   8       61.54       86.19     14.31 o 
 -10  -5   8      139.63      180.04     14.39 o 
  -9  -5   8        4.99        7.45      4.40 o 
  -8  -5   8       14.91       16.41      4.98 o 
  -7  -5   8      126.09      138.15      9.10 o 
  -6  -5   8       90.09      108.31      7.72 o 
  -5  -5   8      339.20      354.39     15.27 o 
  -4  -5   8        7.61       17.21      3.64 o 
  -3  -5   8       10.92       14.34      4.42 o 
  -2  -5   8      115.47       96.31      8.17 o 
  -1  -5   8       38.15       33.96      5.22 o 
   0  -5   8      470.17      499.58     24.36 o 
   1  -5   8       24.87       23.99      4.65 o 
   2  -5   8      104.34      101.91      7.85 o 
   3  -5   8       84.36       93.87      7.86 o 
   4  -5   8      200.92      184.76     10.00 o 
   5  -5   8       60.49       53.17      6.33 o 
   6  -5   8      421.90      367.79     23.03 o 
   7  -5   8      143.07      115.81     14.58 o 
   8  -5   8       48.29       48.99     11.25 o 
   9  -5   8       16.66       17.11      9.18 o 
  10  -5   8       58.98       56.84     12.91 o 
 -11  -4   8      200.65      197.94     15.62 o 
 -10  -4   8       30.81       37.90      8.60 o 
  -9  -4   8       37.18       47.02      6.91 o 
  -8  -4   8       24.35       24.83      5.06 o 
  -7  -4   8      365.49      371.19     17.62 o 
  -6  -4   8      358.26      348.08     12.37 o 
  -5  -4   8      406.79      396.67     16.88 o 
  -4  -4   8        1.31       -1.00      3.32 o 
  -3  -4   8      196.00      184.98      7.73 o 
  -2  -4   8      287.62      254.36      8.71 o 
  -1  -4   8      205.95      201.26      7.40 o 
   0  -4   8      686.25      721.63     20.68 o 
   1  -4   8       51.84       67.04      4.64 o 
   2  -4   8      177.31      170.88      7.02 o 
   3  -4   8      259.43      249.38      8.80 o 
   4  -4   8        4.76        8.92      3.23 o 
   5  -4   8        2.79        2.30      2.66 o 
   6  -4   8       25.97       11.72      4.74 o 
   7  -4   8      232.97      201.83     12.39 o 
   8  -4   8      106.81       78.10      9.48 o 
   9  -4   8       17.64       10.92      8.12 o 
  10  -4   8       57.99       73.41     14.11 o 
 -11  -3   8       43.94       40.81      9.45 o 
 -10  -3   8       53.31       57.02      9.59 o 
  -9  -3   8       66.10       80.17      7.51 o 
  -8  -3   8        6.20        8.17      3.86 o 
  -7  -3   8       67.30       58.89      5.97 o 
  -6  -3   8       10.38        5.65      3.41 o 
  -5  -3   8      142.64      136.80      7.49 o 
  -4  -3   8      150.82      176.38      7.81 o 
  -3  -3   8       61.12       77.53      7.14 o 
  -2  -3   8       17.10       20.00      3.05 o 
  -1  -3   8     1234.14     1213.39     26.66 o 
   0  -3   8      106.82      107.25      5.51 o 
   1  -3   8        9.90        9.68      3.21 o 
   2  -3   8       53.82       75.45      5.06 o 
   3  -3   8       16.13       18.87      4.08 o 
   4  -3   8       37.01       37.55      4.24 o 
   5  -3   8       34.72       38.63      4.32 o 
   6  -3   8      563.87      548.09     19.84 o 
   7  -3   8       51.60       34.07      8.49 o 
   8  -3   8        1.17        3.10      5.42 o 
   9  -3   8       42.78       29.92      7.63 o 
  10  -3   8        2.30      -11.36     14.74 o 
 -11  -2   8       99.63      104.57     13.51 o 
 -10  -2   8        1.01        6.12      7.59 o 
  -9  -2   8      567.52      602.16     18.31 o 
  -8  -2   8      219.13      220.88     10.24 o 
  -7  -2   8       46.28       40.38      5.23 o 
  -6  -2   8        9.01        9.97      3.48 o 
  -5  -2   8       42.62       44.86      4.82 o 
  -4  -2   8       89.16       87.14      6.03 o 
  -3  -2   8       44.77       40.88      4.14 o 
  -2  -2   8        7.77       12.92      3.21 o 
  -1  -2   8        5.94        4.23      2.06 o 
   0  -2   8       13.87       23.77      3.06 o 
   1  -2   8        0.01        0.29      1.80 o 
   2  -2   8      475.04      487.79     13.20 o 
   3  -2   8       33.06       33.15      3.82 o 
   4  -2   8      106.61       98.18      6.03 o 
   5  -2   8        2.98        2.12      2.67 o 
   6  -2   8      351.05      316.08     14.12 o 
   7  -2   8        0.14       -1.72      3.81 o 
   8  -2   8       38.14       28.69      6.81 o 
   9  -2   8       82.28       77.67      9.93 o 
  10  -2   8        3.09      -15.87     10.58 o 
 -12  -1   8       53.18       50.30     11.51 o 
 -11  -1   8        6.94        2.29      6.72 o 
 -10  -1   8        1.01       -3.11      5.12 o 
  -9  -1   8        4.20        3.88      5.25 o 
  -8  -1   8       80.26       81.05      6.80 o 
  -7  -1   8       74.15       62.04      5.92 o 
  -6  -1   8       43.97       48.90      5.25 o 
  -5  -1   8       27.63       20.13      3.72 o 
  -4  -1   8        1.71        1.22      3.70 o 
  -3  -1   8       18.58       17.91      3.17 o 
  -2  -1   8       48.21       51.47      4.35 o 
  -1  -1   8      130.94      111.50      5.65 o 
   0  -1   8      230.01      201.26      7.45 o 
   1  -1   8       46.08       37.76      4.79 o 
   2  -1   8       19.22       18.52      2.96 o 
   3  -1   8      607.92      649.80     16.51 o 
   4  -1   8      137.25      149.08      8.49 o 
   5  -1   8       76.01       78.27      7.41 o 
   6  -1   8        5.60        3.46      3.74 o 
   7  -1   8       94.84       97.37      9.16 o 
   8  -1   8       19.30        8.74      5.13 o 
   9  -1   8        7.99       -1.60      9.05 o 
  10  -1   8       73.90       79.74     17.30 o 
 -12   0   8       16.06       16.93     10.32 o 
 -11   0   8       10.70       12.03     17.84 o 
 -10   0   8      457.11      494.23     21.93 o 
  -9   0   8      140.33      124.30     11.29 o 
  -8   0   8      133.05      156.50      8.53 o 
  -7   0   8      433.89      422.22     13.65 o 
  -6   0   8       65.13       64.79      5.82 o 
  -5   0   8        1.58        2.50      2.78 o 
  -4   0   8      495.91      490.08     13.86 o 
  -3   0   8      369.50      401.36     11.83 o 
  -2   0   8      113.58      114.57      5.85 o 
  -1   0   8       63.71       66.02      4.71 o 
   0   0   8        1.48        6.83      2.36 o 
   1   0   8       52.91       36.38      3.60 o 
   2   0   8      805.07      796.56     19.06 o 
   3   0   8      613.12      611.38     15.78 o 
   4   0   8        5.51        5.44      3.21 o 
   5   0   8      221.45      244.82      9.28 o 
   6   0   8       30.86       31.55      5.57 o 
   7   0   8       12.09       11.65      7.59 o 
   8   0   8      170.12      157.01     16.84 o 
   9   0   8       19.37        3.00      9.05 o 
  10   0   8       98.09      113.75     19.43 o 
 -12   1   8        5.01        4.95      6.51 o 
 -11   1   8        1.58        2.80      6.40 o 
 -10   1   8       11.34        9.27      7.82 o 
  -9   1   8      405.93      364.52     22.63 o 
  -8   1   8      842.52      852.48     22.37 o 
  -7   1   8        0.71        1.56      3.06 o 
  -6   1   8       17.16       11.11      4.60 o 
  -5   1   8        5.24        6.20      2.82 o 
  -4   1   8      180.58      179.74      7.71 o 
  -3   1   8       38.17       42.41      4.24 o 
  -2   1   8        2.16        5.16      2.31 o 
  -1   1   8      471.42      478.77     12.98 o 
   0   1   8       46.82       41.46      3.86 o 
   1   1   8      275.50      258.20      8.69 o 
   2   1   8      740.52      738.22     28.02 o 
   3   1   8        1.91        3.11      2.21 o 
   4   1   8      609.72      661.64     17.08 o 
   5   1   8      745.03      682.64     73.18 o 
   6   1   8      142.27      155.41     15.31 o 
   7   1   8       29.76       33.15      9.32 o 
   8   1   8        0.18        2.93      7.72 o 
   9   1   8       13.24        9.05      9.72 o 
 -12   2   8       25.02       25.01      7.97 o 
 -11   2   8       24.84       30.11      7.61 o 
 -10   2   8       48.24       56.65      8.89 o 
  -9   2   8       48.82       46.78      7.94 o 
  -8   2   8      528.42      561.07     26.62 o 
  -7   2   8      781.58      735.37     19.77 o 
  -6   2   8        9.94       10.06      3.30 o 
  -5   2   8       71.81       62.77      5.33 o 
  -4   2   8        1.35       -0.09      2.21 o 
  -3   2   8        0.12        0.08      2.04 o 
  -2   2   8       86.47       91.15      5.39 o 
  -1   2   8       15.26       18.00      2.91 o 
   0   2   8       25.96       26.14      3.33 o 
   1   2   8        5.23        0.56      2.22 o 
   2   2   8      305.07      312.69      9.89 o 
   3   2   8      137.98      123.93      8.28 o 
   4   2   8      501.82      507.11     21.76 o 
   5   2   8      243.11      235.68     15.97 o 
   6   2   8        6.61       18.70      7.39 o 
   7   2   8        7.38        1.80      7.06 o 
   8   2   8       22.71       25.23      9.65 o 
   9   2   8        0.47       -2.46      8.52 o 
 -12   3   8        2.37        0.53     10.38 o 
 -11   3   8       51.12       44.46      9.18 o 
 -10   3   8        0.62        5.69      5.83 o 
  -9   3   8        3.62       -1.18      4.71 o 
  -8   3   8      334.11      324.12     15.70 o 
  -7   3   8     1996.84     1912.49     41.93 o 
  -6   3   8      235.84      243.72      9.84 o 
  -5   3   8      128.64      128.88      6.96 o 
  -4   3   8       34.65       36.22      4.25 o 
  -3   3   8       28.36       21.23      3.35 o 
  -2   3   8      520.89      498.90     16.93 o 
  -1   3   8        1.60       -0.66      2.32 o 
   0   3   8      546.53      595.75     15.49 o 
   1   3   8        7.67       19.07      3.22 o 
   2   3   8       63.40       60.05      4.71 o 
   3   3   8       38.09       35.68      5.49 o 
   4   3   8      803.27      792.94     25.11 o 
   5   3   8       47.15       38.82     10.75 o 
   6   3   8      358.21      346.30     23.10 o 
   7   3   8       13.15       27.62      9.92 o 
   8   3   8        1.66        1.93      7.72 o 
   9   3   8        2.24       10.18     10.12 o 
 -12   4   8        0.79        5.10     10.88 o 
 -11   4   8        0.81        4.93      6.35 o 
 -10   4   8       28.34       40.22     13.44 o 
  -9   4   8      277.21      273.97     18.30 o 
  -8   4   8        2.44        3.94      3.35 o 
  -7   4   8      159.95      197.78      9.52 o 
  -6   4   8     1322.94     1371.97     31.85 o 
  -5   4   8     1566.57     1545.38     34.67 o 
  -4   4   8       23.14       29.36      4.06 o 
  -3   4   8        0.86        2.29      2.23 o 
  -2   4   8       34.26       36.03      3.98 o 
  -1   4   8       17.68       29.24      3.58 o 
   0   4   8      413.30      390.73     11.64 o 
   1   4   8      246.86      266.16      9.12 o 
   2   4   8      520.54      500.64     28.95 o 
   3   4   8        0.30       -2.71      3.99 o 
   4   4   8      464.03      485.61     18.28 o 
   5   4   8       41.80       38.99      6.34 o 
   6   4   8      165.14      183.73     11.33 o 
   7   4   8       45.33       36.74     10.92 o 
   8   4   8        5.68       12.45      9.18 o 
 -12   5   8       52.65       73.18     10.76 o 
 -11   5   8       72.49       65.20      9.83 o 
 -10   5   8        3.13        5.70      5.73 o 
  -9   5   8        9.65        9.96      5.66 o 
  -8   5   8      154.67      174.03      9.20 o 
  -7   5   8      130.45      141.98      8.33 o 
  -6   5   8      112.04      112.62      7.72 o 
  -5   5   8     4150.76     4190.87     84.13 o 
  -4   5   8        0.52        4.49      2.81 o 
  -3   5   8       42.50       54.78      5.02 o 
  -2   5   8      247.70      228.78      8.74 o 
  -1   5   8      126.14      138.44      6.69 o 
   0   5   8       40.91       34.96      5.36 o 
   1   5   8       99.41      106.20      8.35 o 
   2   5   8      139.46      164.65     15.91 o 
   3   5   8       24.40       21.79      5.00 o 
   4   5   8        9.43        7.27      4.45 o 
   5   5   8      272.84      271.98     19.80 o 
   6   5   8       38.88       50.30      7.39 o 
   7   5   8       52.22       59.70     12.78 o 
   8   5   8       14.70       23.83     10.78 o 
 -11   6   8      101.72      109.27     23.93 o 
 -10   6   8       54.86       42.59      8.07 o 
  -9   6   8        4.40        6.95      8.39 o 
  -8   6   8        1.50       -2.51      4.20 o 
  -7   6   8       46.37       47.16      5.53 o 
  -6   6   8       51.02       48.18      5.48 o 
  -5   6   8       96.86       99.61      7.27 o 
  -4   6   8      306.00      387.35     12.91 o 
  -3   6   8     3383.39     3346.15     68.07 o 
  -2   6   8      203.62      207.62      8.70 o 
  -1   6   8       64.30       67.23      7.38 o 
   0   6   8       11.06       10.35      3.95 o 
   1   6   8       62.68       71.33      7.50 o 
   2   6   8     1037.01      973.38     29.93 o 
   3   6   8      269.70      266.50     13.46 o 
   4   6   8       89.37       88.45     11.12 o 
   5   6   8       42.58       37.99      6.73 o 
   6   6   8      164.41      188.23     15.31 o 
   7   6   8       71.81       82.93     14.58 o 
 -11   7   8        0.19       14.70      9.92 o 
 -10   7   8      101.30      119.88     11.83 o 
  -9   7   8       11.14       19.37      6.41 o 
  -8   7   8      114.76      110.20      8.15 o 
  -7   7   8        0.27       -2.13      3.06 o 
  -6   7   8        0.50       -0.29      2.91 o 
  -5   7   8      147.93      144.96      8.30 o 
  -4   7   8      284.21      280.75     15.05 o 
  -3   7   8     4007.23     3989.44     80.34 o 
  -2   7   8       26.01       36.11      6.02 o 
  -1   7   8       29.64       33.15      5.89 o 
   0   7   8      163.26      163.33     10.26 o 
   1   7   8       89.20       79.83      8.23 o 
   2   7   8       64.47       44.24      7.92 o 
   3   7   8        1.75       -1.35      3.66 o 
   4   7   8       18.63       19.25      5.53 o 
   5   7   8       50.06       42.44      7.29 o 
   6   7   8        2.90       10.57      5.06 o 
   7   7   8        0.28        9.72      7.99 o 
 -11   8   8       87.75      110.00     12.14 o 
 -10   8   8       66.58       82.07     12.35 o 
  -9   8   8        0.81       -0.18     11.31 o 
  -8   8   8      149.82      161.04      9.60 o 
  -7   8   8       13.59       19.66      4.34 o 
  -6   8   8        2.93       -0.79      3.07 o 
  -5   8   8        6.30        6.40      3.50 o 
  -4   8   8        7.28        9.21      3.43 o 
  -3   8   8      146.76      151.73     10.38 o 
  -2   8   8       18.39       24.93      5.36 o 
  -1   8   8      707.19      685.90     23.93 o 
   0   8   8       30.27       34.29      6.19 o 
   1   8   8      304.86      305.09     21.70 o 
   2   8   8      180.76      167.73     10.96 o 
   3   8   8      236.34      224.43     39.77 o 
   4   8   8      123.82      108.07     19.57 o 
   5   8   8        1.12       -0.80      4.76 o 
   6   8   8       94.94       92.40     21.36 o 
 -10   9   8       40.78       65.96     11.75 o 
  -9   9   8        7.44       11.98      5.95 o 
  -8   9   8       20.14       17.66      4.60 o 
  -7   9   8        2.60        2.09      3.53 o 
  -6   9   8       38.97       41.70      5.80 o 
  -5   9   8       23.51       19.93      7.95 o 
  -4   9   8      186.55      209.39     17.84 o 
  -3   9   8     1276.39     1275.70     54.51 o 
  -2   9   8        6.45        7.64      4.54 o 
  -1   9   8      214.61      225.84     17.94 o 
   0   9   8        0.07        3.60      4.21 o 
   1   9   8       24.26       16.49      5.36 o 
   2   9   8      169.83      175.76     11.93 o 
   3   9   8        2.05       -1.04      4.27 o 
   4   9   8       41.24       26.56     11.98 o 
   5   9   8        2.53        8.92      8.32 o 
  -9  10   8      164.31      210.86     14.57 o 
  -8  10   8        9.11       18.32     10.25 o 
  -7  10   8        4.97        8.80      4.09 o 
  -6  10   8       40.74       37.13      7.29 o 
  -5  10   8        0.66        6.18      4.43 o 
  -4  10   8       18.57       16.12      6.09 o 
  -3  10   8      180.16      199.26     16.47 o 
  -2  10   8        0.00        3.88      4.18 o 
  -1  10   8        1.40       -0.36      3.93 o 
   0  10   8       89.90       88.93     21.66 o 
   1  10   8       34.70       29.44      6.66 o 
   2  10   8       41.03       37.88      7.41 o 
   3  10   8       34.85       31.21      7.06 o 
   4  10   8       40.68       38.25      7.81 o 
  -9  11   8        0.82        8.29      6.21 o 
  -8  11   8       34.27       47.72     12.05 o 
  -7  11   8       12.85       24.81     13.41 o 
  -6  11   8      141.66      175.49     12.93 o 
  -5  11   8        5.04        3.81      4.61 o 
  -4  11   8      122.67      135.20     18.10 o 
  -3  11   8      406.61      449.45     37.74 o 
  -2  11   8      531.77      588.24     23.26 o 
  -1  11   8      672.79      705.78     29.78 o 
   0  11   8       14.70       14.67      5.81 o 
   1  11   8       25.25       19.52      6.62 o 
   2  11   8       12.09        9.90      5.82 o 
   3  11   8       29.24       25.16      7.95 o 
  -7  12   8       20.01       13.63      8.99 o 
  -6  12   8       61.95       97.48     22.33 o 
  -5  12   8        1.04        7.12      5.23 o 
  -4  12   8        5.24        5.94      5.20 o 
  -3  12   8      136.12      143.22     20.53 o 
  -2  12   8       92.38       95.46     10.44 o 
  -1  12   8        7.09       27.87      7.08 o 
   0  12   8       58.21       65.11      9.04 o 
   1  12   8       23.42       14.42      6.59 o 
  -5  13   8       44.31       49.01     12.61 o 
  -4  13   8      197.97      251.26     28.75 o 
  -3  13   8       30.65       42.45      7.79 o 
  -2  13   8       11.08       17.17      6.57 o 
  -1  13   8      227.53      261.62     18.67 o 
  -3 -12   9        3.59        0.48      5.73 o 
  -2 -12   9       25.02       39.67      7.84 o 
  -1 -12   9       17.04       16.72      6.40 o 
   0 -12   9        6.16       10.51      6.09 o 
   1 -12   9       66.69       80.53     13.78 o 
   2 -12   9       32.31       37.83      7.71 o 
   3 -12   9      104.85      118.12     11.38 o 
   4 -12   9       12.78       18.61      7.69 o 
  -5 -11   9      142.46      142.45     12.86 o 
  -4 -11   9        0.03        6.89      5.88 o 
  -3 -11   9       30.98       32.59      7.02 o 
  -2 -11   9        5.22        2.05      4.91 o 
  -1 -11   9        0.65        2.32      4.73 o 
   0 -11   9        0.50       -3.24      5.62 o 
   1 -11   9        0.94        2.93      7.59 o 
   2 -11   9        8.34       13.20      5.34 o 
   3 -11   9       15.12       14.04      5.78 o 
   4 -11   9      126.27      151.31     19.20 o 
   5 -11   9       57.88       66.09     13.64 o 
   6 -11   9       34.63       50.78     12.71 o 
  -6 -10   9        0.02        6.09      5.96 o 
  -5 -10   9       11.65       12.40      6.02 o 
  -4 -10   9        3.65       13.27      6.82 o 
  -3 -10   9        2.49        2.74      4.81 o 
  -2 -10   9      214.60      201.86     12.64 o 
  -1 -10   9        8.60        4.66      4.85 o 
   0 -10   9       62.62       65.10      8.25 o 
   1 -10   9        4.35        1.65      4.57 o 
   2 -10   9       51.74       56.22      7.92 o 
   3 -10   9       47.16       36.59      6.80 o 
   4 -10   9       47.45       69.99      8.67 o 
   5 -10   9        0.26        5.92      7.72 o 
   6 -10   9       60.34       66.76     13.31 o 
   7 -10   9      170.38      250.39     21.83 o 
  -7  -9   9      315.12      318.94     33.58 o 
  -6  -9   9       58.58       75.51      9.42 o 
  -5  -9   9       30.98       27.71      6.84 o 
  -4  -9   9       38.13       44.79      7.69 o 
  -3  -9   9      339.60      333.75     39.80 o 
  -2  -9   9       25.48       26.44      6.07 o 
  -1  -9   9        0.22       -1.93      3.89 o 
   0  -9   9      174.81      156.68     15.24 o 
   1  -9   9       16.13       12.54      5.24 o 
   2  -9   9        7.62        5.59      4.45 o 
   3  -9   9       62.85       53.70      7.56 o 
   4  -9   9       29.40       37.06      9.25 o 
   5  -9   9        0.35       -4.26      5.92 o 
   6  -9   9        0.17        4.19      7.12 o 
   7  -9   9       77.77       76.61     13.51 o 
  -8  -8   9        2.23        1.69      7.65 o 
  -7  -8   9       81.71       94.11     10.36 o 
  -6  -8   9       18.40        9.43      5.64 o 
  -5  -8   9      437.99      475.50     19.98 o 
  -4  -8   9       27.88       19.31      5.79 o 
  -3  -8   9       26.83       30.51      7.42 o 
  -2  -8   9        4.38        9.56      4.80 o 
  -1  -8   9       49.22       40.04      6.49 o 
   0  -8   9      117.75       95.78     12.91 o 
   1  -8   9        1.77        3.49      4.01 o 
   2  -8   9        0.12        2.63      4.16 o 
   3  -8   9        0.38        1.46      4.11 o 
   4  -8   9       25.71       23.12     10.38 o 
   5  -8   9        5.12        2.46      6.66 o 
   6  -8   9       28.15       32.08     10.32 o 
   7  -8   9        0.71       -0.27      6.72 o 
   8  -8   9       93.81       79.14     14.38 o 
  -9  -7   9      106.53      109.34     11.42 o 
  -8  -7   9       23.50       48.21     21.30 o 
  -7  -7   9        6.78       10.56      5.48 o 
  -6  -7   9      377.76      379.58     17.41 o 
  -5  -7   9      170.08      174.32     11.67 o 
  -4  -7   9       35.36       40.86      6.87 o 
  -3  -7   9      128.53      127.06     10.53 o 
  -2  -7   9      602.67      608.56     29.05 o 
  -1  -7   9      110.93      114.12      9.71 o 
   0  -7   9        5.30        0.33      5.46 o 
   1  -7   9        5.93        4.77      4.02 o 
   2  -7   9      480.45      437.95     17.31 o 
   3  -7   9      198.22      190.34     13.54 o 
   4  -7   9        6.80        7.35      4.40 o 
   5  -7   9        6.26       -1.40      6.06 o 
   6  -7   9      171.67      127.12     16.04 o 
   7  -7   9        1.20        2.06      6.79 o 
   8  -7   9       70.61       85.59     14.44 o 
  -9  -6   9       10.22       19.84      6.49 o 
  -8  -6   9       60.88       59.77      8.59 o 
  -7  -6   9       63.98       63.44      8.27 o 
  -6  -6   9       53.20       44.20      7.15 o 
  -5  -6   9       21.52       22.18      7.02 o 
  -4  -6   9       90.12       87.69      8.86 o 
  -3  -6   9     1191.45     1100.40     38.14 o 
  -2  -6   9     1052.16     1006.70     55.74 o 
  -1  -6   9      157.54      163.20     14.24 o 
   0  -6   9       46.37       35.34      8.19 o 
   1  -6   9      199.77      173.28     10.82 o 
   2  -6   9        5.73        2.40      3.51 o 
   3  -6   9        3.55        2.92      3.55 o 
   4  -6   9        2.33        4.40      4.05 o 
   5  -6   9       11.94        6.32      4.29 o 
   6  -6   9       49.77       38.27      9.58 o 
   7  -6   9       28.17       30.28      9.72 o 
   8  -6   9        2.13        2.33      7.12 o 
   9  -6   9        0.02       -3.79      7.65 o 
 -10  -5   9       23.59       38.54     11.25 o 
  -9  -5   9        4.04        9.01      5.52 o 
  -8  -5   9        4.87        3.25      4.52 o 
  -7  -5   9        0.54        2.19      4.66 o 
  -6  -5   9       19.85       16.95      5.46 o 
  -5  -5   9      268.76      265.90     13.39 o 
  -4  -5   9     1622.33     1546.30     43.14 o 
  -3  -5   9      283.79      262.09     12.89 o 
  -2  -5   9      277.41      243.84     12.17 o 
  -1  -5   9       28.64       27.58      5.15 o 
   0  -5   9      314.68      308.75     13.50 o 
   1  -5   9       14.63       15.41      4.42 o 
   2  -5   9        1.77       -0.20      3.15 o 
   3  -5   9       13.42       16.74      4.49 o 
   4  -5   9       15.76       11.63      7.52 o 
   5  -5   9       99.76       95.16      8.45 o 
   6  -5   9       19.68       18.84      8.32 o 
   7  -5   9       74.33       74.08     12.71 o 
   8  -5   9       11.65       15.57      8.59 o 
   9  -5   9        2.04       10.05      8.25 o 
 -10  -4   9        3.37       11.01      7.02 o 
  -9  -4   9      213.87      251.99     11.94 o 
  -8  -4   9       77.23       74.54      7.19 o 
  -7  -4   9       13.49       18.52      4.30 o 
  -6  -4   9       91.62       99.68      9.01 o 
  -5  -4   9        0.20       -0.33      3.06 o 
  -4  -4   9       66.61       66.69      7.57 o 
  -3  -4   9      415.88      384.96     20.25 o 
  -2  -4   9     1599.52     1492.25     32.61 o 
  -1  -4   9      753.59      727.53     18.05 o 
   0  -4   9     1386.62     1292.65     28.60 o 
   1  -4   9      274.15      279.16     16.47 o 
   2  -4   9      120.73      112.21      7.94 o 
   3  -4   9        6.15        5.32      3.58 o 
   4  -4   9        0.00        1.26      5.36 o 
   5  -4   9       33.70       29.69      5.43 o 
   6  -4   9       29.75       29.15      9.12 o 
   7  -4   9       32.10       46.46     10.65 o 
   8  -4   9        7.25       13.11      8.45 o 
   9  -4   9       55.02       71.08     13.18 o 
 -11  -3   9        0.33        2.78      6.59 o 
 -10  -3   9      152.71      148.02     13.46 o 
  -9  -3   9        6.26        5.87      4.23 o 
  -8  -3   9      243.07      240.72     11.39 o 
  -7  -3   9       16.56       16.64      4.28 o 
  -6  -3   9       95.03      102.70      7.44 o 
  -5  -3   9        1.67        3.73      3.21 o 
  -4  -3   9        0.78        2.01      2.76 o 
  -3  -3   9      350.91      339.11     20.03 o 
  -2  -3   9      485.27      468.09     13.16 o 
  -1  -3   9       15.39       19.44      3.18 o 
   0  -3   9      236.83      231.32     10.05 o 
   1  -3   9      298.15      296.16     11.56 o 
   2  -3   9        0.00        1.06      3.22 o 
   3  -3   9        2.44        3.56      2.53 o 
   4  -3   9        0.38        2.45      3.53 o 
   5  -3   9       26.04       25.51      4.15 o 
   6  -3   9        2.17       -1.55      3.84 o 
   7  -3   9        2.20        5.97      8.85 o 
   8  -3   9      124.25      131.34     11.83 o 
   9  -3   9       68.94       56.97     11.78 o 
 -11  -2   9       34.42       44.38      9.02 o 
 -10  -2   9       24.02       24.68      7.56 o 
  -9  -2   9       19.88       23.63      6.34 o 
  -8  -2   9       16.68       17.19      4.40 o 
  -7  -2   9      139.82      132.01      8.26 o 
  -6  -2   9      474.53      469.08     14.63 o 
  -5  -2   9      449.93      404.37     13.00 o 
  -4  -2   9      111.13      127.25      8.03 o 
  -3  -2   9       12.32       14.23      3.83 o 
  -2  -2   9       56.20       58.19      4.88 o 
  -1  -2   9       41.50       53.41      4.61 o 
   0  -2   9       34.58       41.58     11.05 o 
   1  -2   9      884.58      912.52     26.02 o 
   2  -2   9     1376.18     1362.55     30.22 o 
   3  -2   9        0.90        2.66      2.59 o 
   4  -2   9       78.20       88.22      7.66 o 
   5  -2   9        4.32        4.47      3.70 o 
   6  -2   9      128.95      129.22      9.54 o 
   7  -2   9       20.55       17.99      5.57 o 
   8  -2   9        1.69       -5.09      4.71 o 
   9  -2   9        0.01       -5.39      9.45 o 
 -11  -1   9        0.64       10.12     15.71 o 
 -10  -1   9        5.58       14.28     10.45 o 
  -9  -1   9       42.49       36.30      8.85 o 
  -8  -1   9        7.32       15.19      4.21 o 
  -7  -1   9      336.01      333.33     12.91 o 
  -6  -1   9       71.80       82.09     11.80 o 
  -5  -1   9        9.82        5.28      3.02 o 
  -4  -1   9      286.51      274.07     13.04 o 
  -3  -1   9      236.53      222.12      8.72 o 
  -2  -1   9      732.32      732.67     18.37 o 
  -1  -1   9      118.55      112.20      6.36 o 
   0  -1   9        6.33        4.32      2.44 o 
   1  -1   9      407.47      433.14     12.99 o 
   2  -1   9     1049.61     1052.51     24.43 o 
   3  -1   9     1463.81     1440.12     31.84 o 
   4  -1   9      337.71      331.06     11.51 o 
   5  -1   9       28.61       34.36      5.76 o 
   6  -1   9        6.76       10.69      5.69 o 
   7  -1   9        2.23       -3.29      3.93 o 
   8  -1   9       31.06       45.72     11.71 o 
   9  -1   9       51.84       64.63     14.91 o 
 -11   0   9       12.60       16.08     10.65 o 
 -10   0   9       84.93       85.85     10.42 o 
  -9   0   9      171.33      169.52      9.56 o 
  -8   0   9       30.56       21.69      4.56 o 
  -7   0   9       14.34       12.35      5.39 o 
  -6   0   9        9.12        6.22      3.25 o 
  -5   0   9       33.04       21.29      4.66 o 
  -4   0   9      102.38       99.17      6.63 o 
  -3   0   9       25.29       31.92      3.98 o 
  -2   0   9     1541.91     1547.90     33.70 o 
  -1   0   9      164.90      169.07      7.34 o 
   0   0   9       22.07       19.30      3.33 o 
   1   0   9       85.19       74.35      5.39 o 
   2   0   9      853.50      829.67     24.80 o 
   3   0   9      521.94      558.17     15.31 o 
   4   0   9      993.42     1028.61     32.95 o 
   5   0   9       39.62       35.77      6.29 o 
   6   0   9       93.12      102.44      9.13 o 
   7   0   9        7.44       13.05      7.45 o 
   8   0   9        0.70        1.46      7.25 o 
   9   0   9       55.00       61.43     14.31 o 
 -12   1   9      173.12      206.13     19.70 o 
 -11   1   9       11.60       18.03     16.21 o 
 -10   1   9      412.53      429.94     32.61 o 
  -9   1   9       98.25       98.49     10.64 o 
  -8   1   9        8.52        8.14      3.91 o 
  -7   1   9      240.26      258.41     11.10 o 
  -6   1   9        3.02        5.55      3.18 o 
  -5   1   9      407.76      356.77     11.98 o 
  -4   1   9      345.63      316.77     10.91 o 
  -3   1   9       12.36       22.48      3.65 o 
  -2   1   9      102.93      109.85      6.22 o 
  -1   1   9      117.67       98.47      5.92 o 
   0   1   9      525.50      551.40     14.88 o 
   1   1   9      147.80      137.10      6.77 o 
   2   1   9      433.14      414.59     23.46 o 
   3   1   9       47.88       50.97      6.25 o 
   4   1   9      817.27      813.12     20.52 o 
   5   1   9       77.02       83.46     11.31 o 
   6   1   9       61.44       71.15     12.18 o 
   7   1   9      179.45      183.90     17.77 o 
   8   1   9        5.01        2.86      8.12 o 
   9   1   9       80.71       91.12     16.04 o 
 -12   2   9       12.45       18.44      7.36 o 
 -11   2   9      336.90      379.36     19.76 o 
 -10   2   9      139.20      125.60     12.28 o 
  -9   2   9      234.03      222.44     14.61 o 
  -8   2   9      105.77      114.64      8.30 o 
  -7   2   9      551.32      504.48     15.68 o 
  -6   2   9       31.46       46.42      5.28 o 
  -5   2   9        1.63       -3.39      2.55 o 
  -4   2   9      214.85      224.55      9.07 o 
  -3   2   9       88.52      105.35      6.51 o 
  -2   2   9       34.38       39.97      4.32 o 
  -1   2   9      142.84      138.31      7.39 o 
   0   2   9      157.99      183.71      7.65 o 
   1   2   9       81.18       85.07      6.93 o 
   2   2   9      318.06      351.10     11.20 o 
   3   2   9       94.11       90.68      6.22 o 
   4   2   9      374.19      384.55     15.75 o 
   5   2   9        2.12        3.80      3.74 o 
   6   2   9       73.93       81.93     13.18 o 
   7   2   9       18.49       20.37      9.25 o 
   8   2   9       16.87        6.19      8.52 o 
 -12   3   9        0.04        7.12      6.58 o 
 -11   3   9      228.20      235.64     37.74 o 
 -10   3   9       43.38       56.35      9.04 o 
  -9   3   9      374.03      347.81     17.41 o 
  -8   3   9      291.81      309.37     12.08 o 
  -7   3   9       11.31       14.91      4.02 o 
  -6   3   9      373.26      350.56     12.25 o 
  -5   3   9      261.32      259.32     13.28 o 
  -4   3   9        2.17       -0.94      2.37 o 
  -3   3   9      118.16      123.10      6.69 o 
  -2   3   9       30.42       24.87      4.55 o 
  -1   3   9       29.02       28.55      4.48 o 
   0   3   9       85.53       88.40      6.19 o 
   1   3   9      686.62      640.40     16.80 o 
   2   3   9      192.54      196.54     10.47 o 
   3   3   9      891.33      903.72     44.86 o 
   4   3   9      146.55      140.06      9.87 o 
   5   3   9       38.12       40.62      6.52 o 
   6   3   9        3.20       12.78      7.19 o 
   7   3   9       47.04       48.45     12.05 o 
   8   3   9        5.12       10.85      8.72 o 
 -11   4   9        3.29        6.14      6.49 o 
 -10   4   9      195.75      179.88     13.51 o 
  -9   4   9      176.50      179.46     32.41 o 
  -8   4   9      104.51      112.76      8.20 o 
  -7   4   9      220.31      202.83      9.82 o 
  -6   4   9        0.70        1.15      2.96 o 
  -5   4   9       93.85       78.96     10.20 o 
  -4   4   9       70.91       74.83      6.26 o 
  -3   4   9        7.51        3.38      2.63 o 
  -2   4   9       46.18       49.36      5.28 o 
  -1   4   9       35.01       42.94      4.43 o 
   0   4   9       23.36       14.09      3.05 o 
   1   4   9      232.61      199.46     10.87 o 
   2   4   9       26.38       40.50      5.66 o 
   3   4   9       15.56       16.39      4.74 o 
   4   4   9      180.88      208.91     11.83 o 
   5   4   9       57.82       64.30      7.86 o 
   6   4   9      128.21      151.08     15.97 o 
   7   4   9        0.03       16.11      9.18 o 
   8   4   9       35.08       49.32     12.58 o 
 -11   5   9        0.40        2.17      7.52 o 
 -10   5   9      152.58      157.14     27.72 o 
  -9   5   9      166.31      165.35     12.94 o 
  -8   5   9      114.61      130.75      8.50 o 
  -7   5   9      662.33      660.14     19.21 o 
  -6   5   9        3.71        5.42      3.23 o 
  -5   5   9       60.82       56.62      6.14 o 
  -4   5   9        3.06        0.23      2.72 o 
  -3   5   9       33.75       47.49      5.05 o 
  -2   5   9        4.13        2.25      2.46 o 
  -1   5   9      307.97      278.40     10.09 o 
   0   5   9      270.74      235.92     11.98 o 
   1   5   9       26.05       20.37      4.73 o 
   2   5   9      308.96      323.08     25.76 o 
   3   5   9       23.78       24.81      5.44 o 
   4   5   9      242.65      249.15     15.41 o 
   5   5   9       99.70       88.41      9.33 o 
   6   5   9       13.78       29.62      9.18 o 
   7   5   9       56.07       58.50     13.11 o 
 -11   6   9      185.10      233.35     27.39 o 
 -10   6   9       23.68       39.33      8.04 o 
  -9   6   9       51.35       50.37      8.23 o 
  -8   6   9       86.38       86.66      7.58 o 
  -7   6   9      151.73      152.77      8.97 o 
  -6   6   9        0.58        1.64      3.25 o 
  -5   6   9        2.17        3.27      3.19 o 
  -4   6   9      462.17      472.13     15.02 o 
  -3   6   9       66.53       59.35      5.75 o 
  -2   6   9      219.88      217.08      9.15 o 
  -1   6   9       70.35       51.15      6.80 o 
   0   6   9        0.09       -0.26      3.06 o 
   1   6   9       81.34       79.62      8.26 o 
   2   6   9        6.39        4.71      4.00 o 
   3   6   9        7.78        5.36      4.44 o 
   4   6   9       55.64       57.31      8.25 o 
   5   6   9        5.28        7.11      4.76 o 
   6   6   9        0.06        6.52      7.12 o 
   7   6   9       46.02       53.18     12.91 o 
 -11   7   9       99.30      100.30     11.64 o 
 -10   7   9      171.99      191.27     20.20 o 
  -9   7   9        3.42        8.63      9.35 o 
  -8   7   9       93.36       96.95     11.17 o 
  -7   7   9        1.10       -0.69      3.21 o 
  -6   7   9       20.80       24.48      6.54 o 
  -5   7   9       53.47       47.05      5.69 o 
  -4   7   9      180.41      179.66      9.14 o 
  -3   7   9      226.40      203.64     11.81 o 
  -2   7   9       35.66       35.84      5.98 o 
  -1   7   9       53.99       32.78      6.07 o 
   0   7   9        1.52        0.43      3.53 o 
   1   7   9       18.31       17.81      4.99 o 
   2   7   9        7.82        1.05      4.26 o 
   3   7   9      107.32      100.81      9.94 o 
   4   7   9       58.82       54.83      7.91 o 
   5   7   9        0.39       -6.49      4.33 o 
   6   7   9       89.36      106.42     15.84 o 
 -10   8   9       38.57       38.46      8.28 o 
  -9   8   9       44.43       55.90     13.98 o 
  -8   8   9      186.72      187.19     10.30 o 
  -7   8   9      133.16      120.68      8.75 o 
  -6   8   9       27.89       33.69      5.06 o 
  -5   8   9       48.13       41.10      5.45 o 
  -4   8   9      239.51      228.80     12.94 o 
  -3   8   9       20.23       22.78      5.96 o 
  -2   8   9       38.48       33.54      8.65 o 
  -1   8   9      105.25      130.17     10.98 o 
   0   8   9       16.35       22.00      5.62 o 
   1   8   9      123.14       97.57     16.04 o 
   2   8   9        0.90       -0.09      4.04 o 
   3   8   9        4.08        8.01      5.01 o 
   4   8   9      289.78      293.92     15.92 o 
   5   8   9        4.51        0.98      5.40 o 
 -10   9   9       75.20       69.51      9.85 o 
  -9   9   9       52.88       68.10     17.04 o 
  -8   9   9      253.25      286.92     35.20 o 
  -7   9   9       18.61       16.69      4.61 o 
  -6   9   9        9.06        6.52      4.08 o 
  -5   9   9       72.30       78.16     12.25 o 
  -4   9   9       25.31       19.69      8.62 o 
  -3   9   9      114.45      111.36     12.98 o 
  -2   9   9      111.00      114.53     19.40 o 
  -1   9   9     1002.58      947.42     50.68 o 
   0   9   9        0.18        2.46      4.18 o 
   1   9   9      248.46      222.68     13.37 o 
   2   9   9        1.03       -1.35      5.19 o 
   3   9   9       19.34       16.41      6.72 o 
   4   9   9        0.17       -3.59      4.71 o 
  -9  10   9       45.48       71.38     12.01 o 
  -8  10   9      125.02      171.05     10.70 o 
  -7  10   9        0.66        4.58      4.93 o 
  -6  10   9      154.28      151.00     34.81 o 
  -5  10   9        0.83        0.98      4.48 o 
  -4  10   9      122.34      124.52     11.52 o 
  -3  10   9       36.90       45.00     13.44 o 
  -2  10   9       27.67       30.99      6.60 o 
  -1  10   9        0.07        0.31      3.95 o 
   0  10   9        3.22        8.68      5.03 o 
   1  10   9        0.01       -3.51      4.31 o 
   2  10   9       18.66       14.16      5.98 o 
   3  10   9       16.62       30.21      7.43 o 
  -8  11   9       43.01       53.11     12.45 o 
  -7  11   9       30.94       47.26     13.91 o 
  -6  11   9      448.40      541.87     29.22 o 
  -5  11   9        6.21        8.10      5.66 o 
  -4  11   9       29.19       26.07      6.44 o 
  -3  11   9       19.56       23.34      6.27 o 
  -2  11   9       43.57       52.55     10.08 o 
  -1  11   9      198.86      177.31     17.07 o 
   0  11   9        2.08       -2.10      4.49 o 
   1  11   9      105.37      101.30     11.05 o 
   2  11   9        1.29       -5.18      5.20 o 
  -6  12   9      146.93      190.77     26.59 o 
  -5  12   9       12.13       19.01      6.24 o 
  -4  12   9       39.24       47.89      9.78 o 
  -3  12   9       19.15       25.00      7.09 o 
  -2  12   9       90.18       96.96     10.86 o 
  -1  12   9      270.95      314.72     49.19 o 
   0  12   9        6.95       -0.91      5.29 o 
  -1 -12  10        7.75        6.68      5.65 o 
   0 -12  10       10.48       13.87      6.00 o 
   1 -12  10        5.21       13.84      8.59 o 
   2 -12  10       94.18      113.48     11.56 o 
  -4 -11  10        0.78        7.64      6.17 o 
  -3 -11  10       23.50       27.67      7.14 o 
  -2 -11  10        0.38        6.66      5.41 o 
  -1 -11  10       37.79       42.90      9.15 o 
   0 -11  10      139.87      120.39     11.22 o 
   1 -11  10        0.51        3.93      7.12 o 
   2 -11  10       22.84       25.46     11.05 o 
   3 -11  10       38.89       40.98      7.56 o 
   4 -11  10       51.58       83.59     16.07 o 
  -5 -10  10       87.17       89.45     15.64 o 
  -4 -10  10       24.23       25.34      6.92 o 
  -3 -10  10       22.21       28.43      6.82 o 
  -2 -10  10       11.19       17.57      8.15 o 
  -1 -10  10        4.05        7.24      4.87 o 
   0 -10  10        1.79        1.30      4.47 o 
   1 -10  10        0.00       -1.06      6.32 o 
   2 -10  10        7.50       11.09      6.29 o 
   3 -10  10        6.46       10.72      5.21 o 
   4 -10  10       16.31       16.54      6.56 o 
   5 -10  10        1.26        0.47      7.85 o 
  -6  -9  10      159.36      154.20     13.18 o 
  -5  -9  10       15.54       22.69      6.63 o 
  -4  -9  10       11.02        6.00     11.45 o 
  -3  -9  10        0.10       -2.60      4.36 o 
  -2  -9  10        5.00        9.33      5.03 o 
  -1  -9  10        0.12        7.52      6.92 o 
   0  -9  10        3.02        7.74      5.49 o 
   1  -9  10       33.25       35.94      9.25 o 
   2  -9  10      149.14      119.91     10.83 o 
   3  -9  10       77.12       82.61      9.22 o 
   4  -9  10       11.74       17.99      5.45 o 
   5  -9  10        3.57        3.19      7.19 o 
   6  -9  10       62.63       80.93     15.11 o 
  -7  -8  10        4.10        9.46      6.49 o 
  -6  -8  10      276.19      276.77     24.33 o 
  -5  -8  10       32.42       38.66      7.42 o 
  -4  -8  10      148.47      143.76     11.99 o 
  -3  -8  10       89.46      104.48     10.05 o 
  -2  -8  10        0.59        3.81      4.38 o 
  -1  -8  10      187.43      195.80     15.27 o 
   0  -8  10      257.93      240.39     12.99 o 
   1  -8  10        3.66       10.92      6.99 o 
   2  -8  10        1.53        0.03      5.03 o 
   3  -8  10      232.90      216.24     12.51 o 
   4  -8  10       15.62       22.62      5.63 o 
   5  -8  10      189.38      160.34     17.04 o 
   6  -8  10       11.56       12.25      8.92 o 
   7  -8  10       24.20       30.75     10.58 o 
  -8  -7  10       13.98       35.10      7.90 o 
  -7  -7  10        4.01       -0.65      5.08 o 
  -6  -7  10      145.16      112.74     10.91 o 
  -5  -7  10      152.65      146.08     11.46 o 
  -4  -7  10      219.76      209.48     12.51 o 
  -3  -7  10        2.72        5.85      4.30 o 
  -2  -7  10        3.12        3.22      4.18 o 
  -1  -7  10       37.36       40.38      6.38 o 
   0  -7  10       91.80       99.84      9.26 o 
   1  -7  10       65.37       70.62     11.25 o 
   2  -7  10      375.05      303.41     22.46 o 
   3  -7  10       32.88       38.87      6.43 o 
   4  -7  10      328.28      323.61     28.02 o 
   5  -7  10      188.06      180.04     17.57 o 
   6  -7  10        0.02        6.46      7.45 o 
   7  -7  10       64.72       71.48     13.78 o 
  -9  -6  10       68.46       83.42     20.27 o 
  -8  -6  10       11.60       15.97      5.79 o 
  -7  -6  10       88.10       79.75      9.59 o 
  -6  -6  10      227.46      224.79     19.10 o 
  -5  -6  10        2.39        6.08      4.84 o 
  -4  -6  10       19.00       13.27      5.10 o 
  -3  -6  10      294.64      268.95     13.66 o 
  -2  -6  10      166.86      166.43     10.61 o 
  -1  -6  10       19.24       30.07      5.74 o 
   0  -6  10      147.08      134.62      9.69 o 
   1  -6  10      109.46      133.18     14.44 o 
   2  -6  10       37.10       18.08      8.35 o 
   3  -6  10       12.14       10.22      4.41 o 
   4  -6  10        8.20       14.69      5.11 o 
   5  -6  10      149.44      124.06     16.11 o 
   6  -6  10       44.26       45.26     11.18 o 
   7  -6  10       64.74       46.72     11.38 o 
   8  -6  10      134.81      169.32     19.77 o 
  -9  -5  10       66.87       83.27      9.96 o 
  -8  -5  10      102.97      114.46     10.99 o 
  -7  -5  10       11.48        8.73      5.17 o 
  -6  -5  10        0.04        5.35      4.61 o 
  -5  -5  10      256.42      256.17     13.63 o 
  -4  -5  10      114.16      113.33      9.97 o 
  -3  -5  10       45.84       46.53      6.96 o 
  -2  -5  10      222.60      223.43     11.95 o 
  -1  -5  10       30.80       29.75      5.53 o 
   0  -5  10      221.80      220.79     12.11 o 
   1  -5  10        0.08        4.53      5.26 o 
   2  -5  10       37.30       43.93      6.26 o 
   3  -5  10        5.62        4.83      5.16 o 
   4  -5  10      863.91      775.97     31.68 o 
   5  -5  10        3.51       -0.40      6.19 o 
   6  -5  10       50.20       48.99     10.98 o 
   7  -5  10       20.58       13.11      8.45 o 
   8  -5  10       41.08       48.59     12.05 o 
 -10  -4  10       36.22       60.37      9.76 o 
  -9  -4  10       94.52      106.93      8.63 o 
  -8  -4  10       29.25       38.89      9.22 o 
  -7  -4  10       26.40       34.56      5.29 o 
  -6  -4  10       41.63       42.82      5.44 o 
  -5  -4  10        0.42       -0.21      3.46 o 
  -4  -4  10       17.97       17.08      5.19 o 
  -3  -4  10      115.38      113.96      9.04 o 
  -2  -4  10      174.93      153.22      9.93 o 
  -1  -4  10      411.87      365.53     15.23 o 
   0  -4  10     1196.60     1145.04     33.35 o 
   1  -4  10        0.29        3.59      5.06 o 
   2  -4  10        1.69        7.22      3.67 o 
   3  -4  10       28.25       28.74      5.37 o 
   4  -4  10      183.98      160.67     10.27 o 
   5  -4  10        1.14       -2.06      5.52 o 
   6  -4  10        5.50        8.65      6.99 o 
   7  -4  10      128.25      115.01     15.44 o 
   8  -4  10        2.98        3.66      7.52 o 
 -10  -3  10       20.32       30.82      9.22 o 
  -9  -3  10       61.83       67.84      7.15 o 
  -8  -3  10       10.16       21.84      4.79 o 
  -7  -3  10       64.07       66.34      6.59 o 
  -6  -3  10      299.97      297.37     23.07 o 
  -5  -3  10        2.93        5.48      3.21 o 
  -4  -3  10       82.07       89.43      6.70 o 
  -3  -3  10      829.44      778.53     19.93 o 
  -1  -3  10       14.88       22.11      3.66 o 
   0  -3  10        8.83       10.80      3.08 o 
   1  -3  10      229.70      213.61      8.52 o 
   2  -3  10       50.31       66.60      7.14 o 
   3  -3  10        0.07       -2.79      2.73 o 
   4  -3  10       74.06       99.64      6.84 o 
   5  -3  10        3.40        0.31      2.98 o 
   6  -3  10       69.72       47.65     10.32 o 
   7  -3  10       10.35       16.77      8.39 o 
   8  -3  10       14.40       10.85      8.25 o 
 -11  -2  10        0.19       10.57     11.15 o 
 -10  -2  10        5.96        8.05      7.89 o 
  -9  -2  10      170.87      158.28      9.56 o 
  -8  -2  10        3.27        3.82      3.80 o 
  -7  -2  10      105.06       94.15      7.38 o 
  -6  -2  10        0.12        1.45      2.97 o 
  -5  -2  10       48.03       37.58      5.52 o 
  -4  -2  10      986.98      935.83     23.25 o 
  -3  -2  10       44.64       51.44      5.09 o 
  -2  -2  10       20.76       22.92      3.78 o 
  -1  -2  10      469.21      451.49     16.26 o 
   0  -2  10     2533.27     2492.25     51.64 o 
   1  -2  10        2.16        2.26      2.67 o 
   2  -2  10      211.79      205.28     10.39 o 
   3  -2  10      243.58      260.79     11.66 o 
   4  -2  10      145.80      150.28      9.60 o 
   5  -2  10        0.58        6.74      3.31 o 
   6  -2  10       88.45       83.53      8.80 o 
   7  -2  10        4.97        3.48      4.81 o 
   8  -2  10       30.00       15.57     10.12 o 
 -11  -1  10       17.57       27.36      7.90 o 
 -10  -1  10      128.11      142.22     22.76 o 
  -9  -1  10        0.01        4.18      3.96 o 
  -8  -1  10      233.62      228.09     10.79 o 
  -7  -1  10      131.39      124.20      9.02 o 
  -6  -1  10        8.85        5.70      3.34 o 
  -5  -1  10      234.86      193.33     10.12 o 
  -4  -1  10        0.49       -0.56      2.82 o 
  -3  -1  10       64.97       63.52      6.41 o 
  -2  -1  10       72.40       90.10      6.44 o 
  -1  -1  10     1357.43     1322.90     29.90 o 
   0  -1  10     2216.04     2165.98     45.61 o 
   1  -1  10      338.07      354.21     11.55 o 
   2  -1  10      233.80      226.81     11.17 o 
   3  -1  10      103.88      113.86      7.14 o 
   4  -1  10      309.72      330.49     11.55 o 
   5  -1  10       13.77       21.73      4.86 o 
   6  -1  10        7.30        7.64      5.12 o 
   7  -1  10       13.35       21.76      8.85 o 
   8  -1  10        2.33      -10.48      6.99 o 
 -11   0  10       85.69       92.00     12.88 o 
 -10   0  10      224.28      248.16     20.90 o 
  -9   0  10        0.87        6.74      6.75 o 
  -8   0  10       24.71       15.07      4.28 o 
  -7   0  10      684.69      608.23     22.36 o 
  -6   0  10       89.69       77.73      6.70 o 
  -5   0  10      197.85      153.23     11.81 o 
  -4   0  10      223.92      210.27      9.02 o 
  -3   0  10      215.74      180.82      9.50 o 
  -2   0  10      617.07      592.86     16.36 o 
  -1   0  10       61.76       69.57      5.67 o 
   0   0  10      546.52      556.41     15.59 o 
   1   0  10        0.10        5.39      2.76 o 
   2   0  10     1080.03     1130.87     26.47 o 
   3   0  10        0.03       -0.14      3.30 o 
   4   0  10      115.02      117.10      8.21 o 
   5   0  10       19.67       22.20      4.92 o 
   6   0  10        0.34        3.13      6.32 o 
   7   0  10       19.42       18.84      8.99 o 
   8   0  10        0.83       10.25      8.79 o 
 -11   1  10      134.40      152.43     14.14 o 
 -10   1  10      372.13      383.24     19.39 o 
  -9   1  10       35.31       34.88      7.94 o 
  -8   1  10       62.68       47.61      5.87 o 
  -7   1  10        2.63        5.03      3.60 o 
  -6   1  10       78.95       75.58      6.60 o 
  -5   1  10      117.97      113.18      7.58 o 
  -4   1  10       16.23        9.43      3.35 o 
  -3   1  10        3.13        0.98      3.18 o 
  -2   1  10        4.05        4.38      2.81 o 
  -1   1  10      829.43      769.22     19.57 o 
   0   1  10       57.20       57.87      5.25 o 
   1   1  10       90.81       89.93      6.28 o 
   2   1  10     1772.21     1754.50     47.15 o 
   3   1  10      371.92      368.14     12.25 o 
   4   1  10        0.39        2.23      3.69 o 
   5   1  10      183.08      170.52     14.71 o 
   6   1  10       16.38       42.06      9.92 o 
   7   1  10       29.84       31.35      9.78 o 
   8   1  10       31.74       25.96     10.32 o 
 -11   2  10       54.39       51.19     23.43 o 
 -10   2  10        8.28        9.74      6.20 o 
  -9   2  10      242.98      257.52     23.26 o 
  -8   2  10      212.41      205.52     10.11 o 
  -7   2  10      193.78      188.15      9.45 o 
  -6   2  10        0.00        1.87      3.21 o 
  -5   2  10      161.02      131.24      7.63 o 
  -4   2  10       83.65       88.76      6.64 o 
  -3   2  10       48.21       46.79      7.45 o 
  -2   2  10       51.37       49.45      5.02 o 
  -1   2  10       65.73       67.25      5.67 o 
   0   2  10      119.96      106.42      6.51 o 
   1   2  10       53.23       62.12      6.49 o 
   2   2  10      318.88      321.43     11.09 o 
   3   2  10        0.01       -0.51      4.76 o 
   4   2  10       49.17       51.57      7.42 o 
   5   2  10        5.28        6.94      4.73 o 
   6   2  10       39.49       48.92     10.58 o 
   7   2  10        1.89       -1.00      7.59 o 
   8   2  10       11.82       11.65      8.92 o 
 -11   3  10       27.87       47.36      9.22 o 
 -10   3  10      233.33      257.96     29.02 o 
  -9   3  10      163.10      168.04     17.20 o 
  -8   3  10        2.12        0.58      3.74 o 
  -7   3  10      285.48      318.04     26.39 o 
  -6   3  10      417.56      361.46     12.87 o 
  -5   3  10      227.99      217.24      9.63 o 
  -4   3  10      109.07      108.25      7.50 o 
  -3   3  10        5.91        4.99      3.00 o 
  -2   3  10      342.83      313.72     13.57 o 
  -1   3  10        1.40       -0.45      2.84 o 
   0   3  10       90.44       97.47      9.19 o 
   1   3  10        2.99        2.56      2.62 o 
   2   3  10       29.29       38.33      6.03 o 
   3   3  10       21.10       23.32      6.92 o 
   4   3  10       46.65       48.48      6.89 o 
   5   3  10       38.33       43.31      6.96 o 
   6   3  10      116.96      119.80     15.57 o 
   7   3  10        3.45        9.72      8.65 o 
 -11   4  10       76.79       91.35     11.45 o 
 -10   4  10        3.31       10.24     12.65 o 
  -9   4  10       12.32       16.75     10.02 o 
  -8   4  10       79.76       81.34      7.49 o 
  -7   4  10       18.27       24.18      4.68 o 
  -6   4  10       57.53       68.52      8.38 o 
  -5   4  10     3171.56     3044.88     63.72 o 
  -4   4  10      390.11      420.32     13.90 o 
  -3   4  10        0.02       -1.45      2.38 o 
  -2   4  10       79.13       95.82      6.65 o 
  -1   4  10        8.20        7.57      2.86 o 
   0   4  10       68.98       60.99      7.18 o 
   1   4  10       54.50       48.83      6.66 o 
   2   4  10       19.02       20.67      5.10 o 
   3   4  10       23.01       26.73      9.28 o 
   4   4  10       41.46       50.37      7.12 o 
   5   4  10       37.84       38.27      7.01 o 
   6   4  10        6.81       24.36      8.45 o 
   7   4  10       41.83       52.98     12.65 o 
 -11   5  10       58.58       60.02     13.44 o 
 -10   5  10       55.77       59.60      9.11 o 
  -9   5  10      285.83      290.61     16.30 o 
  -8   5  10        2.66        5.84      4.61 o 
  -7   5  10       67.11       71.26      6.94 o 
  -6   5  10       46.54       45.80      5.76 o 
  -5   5  10     1161.44     1211.57     29.72 o 
  -4   5  10     1006.54      994.80     25.27 o 
  -3   5  10       84.58       87.27      6.87 o 
  -2   5  10       35.60       35.18      5.69 o 
  -1   5  10       24.88       15.76      4.72 o 
   0   5  10       15.22        8.62      3.91 o 
   1   5  10      190.89      161.00     20.77 o 
   2   5  10       50.93       57.23      7.36 o 
   3   5  10      303.52      274.92     14.13 o 
   4   5  10       34.84       42.01     11.41 o 
   5   5  10       61.77       55.84     10.38 o 
   6   5  10       40.98       64.16     12.18 o 
 -10   6  10       31.76       36.49      7.99 o 
  -9   6  10       91.69       82.59      9.95 o 
  -8   6  10      129.67      143.71      9.55 o 
  -7   6  10       71.20       75.65      7.22 o 
  -6   6  10      371.95      383.71     14.01 o 
  -5   6  10       48.70       42.10      5.47 o 
  -4   6  10        3.87        9.55      4.24 o 
  -3   6  10     1936.68     1859.65     41.56 o 
  -2   6  10      146.19      136.50      9.80 o 
  -1   6  10      178.54      140.27     10.18 o 
   0   6  10       66.25       54.66     11.02 o 
   1   6  10       29.45       27.20      5.77 o 
   2   6  10        0.09       -1.62      3.50 o 
   3   6  10        6.64       16.05      5.46 o 
   4   6  10       43.69       35.50      6.87 o 
   5   6  10        8.10       12.41      5.52 o 
   6   6  10        0.49       18.70      8.25 o 
 -10   7  10       53.80       58.25     13.31 o 
  -9   7  10       39.46       43.19      9.38 o 
  -8   7  10       27.29       38.23      6.03 o 
  -7   7  10       23.57       27.08      5.16 o 
  -6   7  10        2.62        0.09      3.27 o 
  -5   7  10      220.14      210.74     10.31 o 
  -4   7  10       74.39       72.66      8.59 o 
  -3   7  10      115.57      129.08     11.08 o 
  -2   7  10       76.92       83.38     13.28 o 
  -1   7  10       49.06       51.70      7.40 o 
   0   7  10      184.02      162.47     12.78 o 
   1   7  10        6.69        8.06      4.53 o 
   2   7  10       20.41       15.31      5.38 o 
   3   7  10       70.86       55.23      8.25 o 
   4   7  10       21.86       30.13      6.87 o 
   5   7  10       26.66       22.25      6.70 o 
 -10   8  10       82.26       91.82     11.40 o 
  -9   8  10      135.94      154.45     13.75 o 
  -8   8  10       10.99       10.70      4.41 o 
  -7   8  10        3.28       10.71      4.32 o 
  -6   8  10       93.31      111.34      8.71 o 
  -5   8  10       44.85       46.03      9.38 o 
  -4   8  10       25.04       43.29      7.12 o 
  -3   8  10        6.89        5.54      4.28 o 
  -2   8  10       89.89       85.30      9.37 o 
  -1   8  10      524.65      512.91     40.50 o 
   0   8  10       13.22        7.96      4.76 o 
   1   8  10       57.65       49.76      7.59 o 
   2   8  10        0.15        2.50      4.35 o 
   3   8  10       11.67       25.93      8.12 o 
   4   8  10       14.31       13.76      6.17 o 
  -9   9  10       98.65      110.16     11.79 o 
  -8   9  10       10.13       22.00      5.51 o 
  -7   9  10       11.26       10.90      4.62 o 
  -6   9  10        6.66       11.80      5.50 o 
  -5   9  10      337.84      364.27     17.53 o 
  -4   9  10       55.89       49.83     15.11 o 
  -3   9  10       98.69       95.56     20.93 o 
  -2   9  10      290.87      298.29     15.72 o 
  -1   9  10      294.19      298.86     22.96 o 
   0   9  10        0.20       -1.51      4.26 o 
   1   9  10        0.26        3.31      4.65 o 
   2   9  10        5.40        0.40      4.82 o 
   3   9  10       12.19        8.84      5.99 o 
  -8  10  10       11.29       16.40      7.19 o 
  -7  10  10        0.01       -2.18      4.58 o 
  -6  10  10      236.44      272.35     15.74 o 
  -5  10  10      220.58      241.41     17.70 o 
  -4  10  10        3.47        1.41      4.58 o 
  -3  10  10        6.66        9.21      5.15 o 
  -2  10  10      187.65      192.94     13.04 o 
  -1  10  10        7.06        5.24      4.84 o 
   0  10  10        1.55       -1.84      4.54 o 
   1  10  10      270.55      280.08     16.02 o 
   2  10  10        3.69        3.50      5.44 o 
  -6  11  10        0.10        4.51      5.39 o 
  -5  11  10        8.25        5.06      8.39 o 
  -4  11  10        4.88       10.25      5.31 o 
  -3  11  10       57.90       59.87      8.85 o 
  -2  11  10       59.40       63.17      8.82 o 
  -1  11  10      144.43      137.00     12.54 o 
   0  11  10      339.89      406.65     39.24 o 
  -2 -11  11       11.63       20.65      6.46 o 
  -1 -11  11       51.64       53.45      8.31 o 
   0 -11  11        1.05        3.20      4.86 o 
   1 -11  11       11.56       13.23      6.49 o 
   2 -11  11       18.31       38.74     10.25 o 
  -4 -10  11       43.75       41.60      8.12 o 
  -3 -10  11        8.14       16.80     11.61 o 
  -2 -10  11        4.46        4.20      4.92 o 
  -1 -10  11        6.80       14.48      5.83 o 
   0 -10  11        5.22        6.37      5.09 o 
   1 -10  11       50.00       54.90     12.38 o 
   2 -10  11        0.39       12.31      7.25 o 
   3 -10  11        7.27        7.69      5.60 o 
   4 -10  11       18.45       28.69     10.78 o 
  -5  -9  11       26.33       30.84     11.55 o 
  -4  -9  11       75.28       69.21      9.06 o 
  -3  -9  11        1.08       -0.07      4.99 o 
  -2  -9  11       16.49       20.00      6.02 o 
  -1  -9  11        0.62        3.54      4.61 o 
   0  -9  11        7.79       13.85      5.33 o 
   1  -9  11      121.03      113.15     15.24 o 
   2  -9  11        1.59        2.83      4.54 o 
   3  -9  11       80.47       74.76      8.94 o 
   4  -9  11        0.00        7.21      5.02 o 
   5  -9  11       70.35       75.08     14.04 o 
  -7  -8  11        1.65        5.14      5.90 o 
  -6  -8  11       12.09       18.96      6.32 o 
  -5  -8  11       48.93       47.85      7.97 o 
  -4  -8  11      153.98      175.18     17.37 o 
  -3  -8  11       17.59       19.33      5.83 o 
  -2  -8  11      239.66      262.10     14.23 o 
  -1  -8  11       74.45       68.85      8.49 o 
   0  -8  11       48.45       46.68      7.15 o 
   1  -8  11       25.17       18.04      7.65 o 
   2  -8  11        5.21        8.51      4.75 o 
   3  -8  11      120.57      110.91     10.52 o 
   4  -8  11      117.74      112.59     10.55 o 
   5  -8  11       42.71       63.43     12.65 o 
   6  -8  11       52.71       59.10     13.38 o 
  -7  -7  11       16.06       26.77      7.26 o 
  -6  -7  11      138.44      118.53     11.41 o 
  -5  -7  11       83.54      100.08     10.40 o 
  -4  -7  11        0.41        0.70      4.30 o 
  -3  -7  11       14.49       16.10      6.36 o 
  -2  -7  11       69.66       71.04      8.45 o 
  -1  -7  11       37.34       28.40      6.07 o 
   0  -7  11        1.20       -0.73      4.08 o 
   1  -7  11        3.08        7.92      6.52 o 
   2  -7  11       93.94      121.49     10.72 o 
   3  -7  11       94.48       83.74     11.12 o 
   4  -7  11        8.20        4.67      4.59 o 
   5  -7  11       16.32       11.58      7.99 o 
   6  -7  11       19.30       29.09     10.25 o 
  -8  -6  11      186.60      221.67     14.48 o 
  -7  -6  11        2.07        6.69      5.44 o 
  -6  -6  11       20.94       19.33      6.19 o 
  -5  -6  11        0.00        5.86      4.86 o 
  -4  -6  11       38.60       32.80      7.09 o 
  -3  -6  11      122.66      126.38     10.35 o 
  -2  -6  11       74.07       69.78      8.33 o 
  -1  -6  11      457.79      446.85     18.37 o 
   0  -6  11      159.02      163.22     10.73 o 
   1  -6  11       32.56       33.15      8.72 o 
   2  -6  11       66.73       57.46      8.49 o 
   3  -6  11       37.30       24.10      5.57 o 
   4  -6  11       27.09       33.88      7.85 o 
   5  -6  11        7.25       14.64      8.32 o 
   6  -6  11        3.00        8.52      8.05 o 
   7  -6  11       26.99       28.22     10.05 o 
  -9  -5  11       86.31       90.15     12.85 o 
  -8  -5  11       29.32       36.12      7.29 o 
  -7  -5  11       19.24       23.55      6.31 o 
  -6  -5  11       98.18       87.92      9.69 o 
  -5  -5  11       18.97       30.40      7.42 o 
  -4  -5  11        0.89        1.87      4.09 o 
  -3  -5  11      465.30      432.61     23.10 o 
  -2  -5  11      179.46      158.06     10.53 o 
  -1  -5  11        2.56        8.89      4.54 o 
   0  -5  11      271.78      271.11     19.67 o 
   1  -5  11        6.03        3.45      4.21 o 
   2  -5  11        3.38       13.78      6.66 o 
   3  -5  11       36.92       57.14      8.59 o 
   4  -5  11       20.49       18.17      5.29 o 
   5  -5  11       26.84       26.82      9.32 o 
   6  -5  11      174.97      160.00     18.70 o 
   7  -5  11       55.69       37.60     11.12 o 
  -9  -4  11       38.54       21.60      6.52 o 
  -8  -4  11       29.00       25.71      6.89 o 
  -7  -4  11       36.46       30.16      6.67 o 
  -6  -4  11      501.77      472.17     32.65 o 
  -5  -4  11       14.60       10.46      4.70 o 
  -4  -4  11       80.48       79.74      8.76 o 
  -3  -4  11       50.66       50.84      7.14 o 
  -2  -4  11      257.97      253.36     12.93 o 
  -1  -4  11      723.18      683.54     23.48 o 
   0  -4  11      891.39      863.35     27.65 o 
   1  -4  11      125.80      124.87      9.53 o 
   2  -4  11       34.53       40.13      8.99 o 
   3  -4  11        0.22        1.29      3.99 o 
   4  -4  11       15.55       17.52      7.39 o 
   5  -4  11       16.31       16.71      8.05 o 
   6  -4  11       35.24       22.36      9.18 o 
   7  -4  11       11.20       10.85      8.65 o 
 -10  -3  11        6.01       14.81     18.60 o 
  -9  -3  11       80.22       95.69      8.30 o 
  -8  -3  11       18.45       33.97      5.56 o 
  -7  -3  11      129.47      127.89     13.41 o 
  -6  -3  11       21.25       30.23     10.52 o 
  -5  -3  11       11.87       20.40      4.81 o 
  -4  -3  11       15.46       16.86      3.89 o 
  -3  -3  11      165.71      170.08      8.03 o 
  -2  -3  11       18.07       15.58      4.96 o 
  -1  -3  11      829.44      785.10     25.72 o 
   0  -3  11     1735.74     1659.24     45.69 o 
   1  -3  11      142.92      146.06     10.04 o 
   2  -3  11     1438.52     1520.56     58.64 o 
   3  -3  11        8.71       17.75      6.52 o 
   4  -3  11       17.60       19.61      5.20 o 
   5  -3  11        0.31       -1.20      6.46 o 
   6  -3  11      176.47      177.04     17.04 o 
   7  -3  11        1.63       -7.72      6.72 o 
 -10  -2  11        9.06       10.44      8.45 o 
  -9  -2  11      111.60      114.38      8.89 o 
  -8  -2  11       19.09       19.30      8.44 o 
  -7  -2  11       66.82       63.76      6.51 o 
  -6  -2  11        0.02       -6.02      4.86 o 
  -5  -2  11       60.35       74.20      6.46 o 
  -4  -2  11      367.98      329.76     11.98 o 
  -3  -2  11      415.65      386.31     12.79 o 
  -2  -2  11       16.91       21.08      3.84 o 
  -1  -2  11      171.37      160.40      7.96 o 
   0  -2  11      469.26      453.06     13.90 o 
   1  -2  11     1399.72     1335.82     30.71 o 
   2  -2  11     2251.62     2276.51     48.38 o 
   3  -2  11       26.42       40.58      6.02 o 
   4  -2  11       56.28       58.01      7.25 o 
   5  -2  11       74.25       65.75      7.66 o 
   6  -2  11       27.99       39.71      6.80 o 
 -10  -1  11      169.97      214.09     23.89 o 
  -9  -1  11      127.61      128.30     10.91 o 
  -8  -1  11       12.31       16.06      8.33 o 
  -7  -1  11        3.17        8.77      5.10 o 
  -6  -1  11      116.00      131.62      8.49 o 
  -5  -1  11      330.63      299.56     11.55 o 
  -4  -1  11      219.15      199.40      9.19 o 
  -3  -1  11      207.00      200.64      8.96 o 
  -2  -1  11       47.56       44.91      4.93 o 
  -1  -1  11      463.37      459.65     14.08 o 
   0  -1  11        0.75       -0.30      3.51 o 
   1  -1  11      183.40      184.15      9.08 o 
   2  -1  11     1061.52     1084.58     26.18 o 
   3  -1  11        0.10        4.48      4.63 o 
   4  -1  11      329.80      354.46     22.76 o 
   5  -1  11       33.63       57.01      7.39 o 
   6  -1  11       31.58       38.80      9.65 o 
   7  -1  11       13.90       24.16      8.79 o 
 -10   0  11      179.89      178.18     18.67 o 
  -9   0  11        1.40        8.03      5.82 o 
  -8   0  11       13.64       15.30      4.40 o 
  -7   0  11        8.04        6.84      3.75 o 
  -6   0  11       49.57       48.09      5.72 o 
  -5   0  11       64.27       55.15      5.88 o 
  -4   0  11       21.80       28.12      4.55 o 
  -3   0  11        0.17       -0.89      3.99 o 
  -2   0  11      449.55      421.42     13.49 o 
  -1   0  11      179.58      189.39      8.63 o 
   0   0  11       19.92       28.89      4.18 o 
   1   0  11      213.98      206.14      9.10 o 
   2   0  11        4.31        5.17      3.12 o 
   3   0  11      238.26      236.61     14.28 o 
   4   0  11      976.67      995.36     41.50 o 
   5   0  11      107.63      120.53     14.38 o 
   6   0  11        8.69       11.45      7.72 o 
   7   0  11        0.15       -1.60      6.92 o 
 -10   1  11        5.92        9.10      7.92 o 
  -9   1  11       79.46       71.66      7.29 o 
  -8   1  11        3.88        8.79      4.05 o 
  -7   1  11      188.60      166.31      9.22 o 
  -6   1  11        9.30        6.03      3.54 o 
  -5   1  11        3.17        3.04      3.18 o 
  -4   1  11        4.27        6.02      3.20 o 
  -3   1  11      438.07      377.26     12.76 o 
  -2   1  11        6.24        7.65      3.12 o 
  -1   1  11        2.01        2.87      2.79 o 
   0   1  11      347.00      318.41     11.36 o 
   1   1  11     1921.87     1936.10     42.06 o 
   2   1  11       36.72       44.94      5.97 o 
   3   1  11      226.62      232.86     13.71 o 
   4   1  11      104.69       87.95      8.86 o 
   5   1  11       12.04       12.78      6.86 o 
   6   1  11        1.19       13.05      7.06 o 
   7   1  11       24.84       41.53     11.65 o 
 -11   2  11        5.32       18.10     11.55 o 
 -10   2  11       33.57       31.72     10.78 o 
  -9   2  11       46.45       48.94      6.32 o 
  -8   2  11       45.05       45.32      6.08 o 
  -7   2  11      406.28      385.64     14.09 o 
  -6   2  11      247.05      245.62     10.79 o 
  -5   2  11      397.78      347.08     12.64 o 
  -4   2  11       47.48       50.74      5.66 o 
  -3   2  11       43.37       35.12      4.73 o 
  -2   2  11       69.50       73.69      6.15 o 
  -1   2  11       46.31       42.91      5.00 o 
   0   2  11      371.55      336.92     14.35 o 
   1   2  11        0.08        0.99      3.06 o 
   2   2  11        0.04       11.78      4.09 o 
   3   2  11       31.52       27.02      5.76 o 
   4   2  11       10.97       18.36      6.92 o 
   5   2  11      138.48      134.77     14.51 o 
   6   2  11      446.62      432.42     27.35 o 
   7   2  11        1.93        0.07      7.65 o 
 -10   3  11       20.56       30.87      7.88 o 
  -9   3  11        0.69        6.81     11.05 o 
  -8   3  11       74.29       68.51      7.03 o 
  -7   3  11      699.23      656.21     19.57 o 
  -6   3  11       67.14       64.47      6.57 o 
  -5   3  11      190.93      158.41      8.75 o 
  -4   3  11        3.92        4.70      3.30 o 
  -3   3  11      513.08      469.71     14.76 o 
  -2   3  11        1.63        2.57      3.62 o 
  -1   3  11       34.49       30.45      4.59 o 
   0   3  11       66.69       76.50      6.41 o 
   1   3  11      595.16      579.82     21.08 o 
   2   3  11      398.69      369.03     16.10 o 
   3   3  11      396.11      398.72     17.24 o 
   4   3  11      322.53      332.00     18.60 o 
   5   3  11      322.92      327.02     42.30 o 
   6   3  11        6.15       17.77      7.65 o 
 -10   4  11       19.13       29.74      7.71 o 
  -9   4  11      132.95      138.98     10.48 o 
  -8   4  11        4.24        8.45      4.02 o 
  -7   4  11       28.13       25.39      4.97 o 
  -6   4  11      296.91      282.91     14.87 o 
  -5   4  11      447.52      437.15     14.95 o 
  -4   4  11      696.51      677.83     19.43 o 
  -3   4  11      384.56      336.53     12.39 o 
  -2   4  11      502.21      442.85     14.30 o 
  -1   4  11       25.09       18.99      4.87 o 
   0   4  11       71.34       83.47      8.65 o 
   1   4  11        1.05        1.31      3.50 o 
   2   4  11       49.67       49.89      7.06 o 
   3   4  11       12.44       13.28      5.52 o 
   4   4  11        1.86       -0.69      6.96 o 
   5   4  11        0.12       -3.57      4.23 o 
   6   4  11      121.48      178.97     17.90 o 
 -10   5  11       27.14       35.40      7.95 o 
  -9   5  11        1.94       11.11      5.85 o 
  -8   5  11        0.13        3.64      3.74 o 
  -7   5  11       33.08       33.65      7.16 o 
  -6   5  11        7.10       12.64      4.04 o 
  -5   5  11       69.47       69.95      6.77 o 
  -4   5  11       11.18       13.10      4.53 o 
  -3   5  11      729.46      684.16     23.75 o 
  -2   5  11        0.92        1.95      3.65 o 
  -1   5  11       87.90       81.34      9.58 o 
   0   5  11       44.62       45.18      6.78 o 
   1   5  11      113.31       93.69      9.44 o 
   2   5  11       18.98       15.13      5.07 o 
   3   5  11       63.34       59.79      8.12 o 
   4   5  11      209.15      229.32     13.79 o 
   5   5  11       10.49        8.63      5.39 o 
 -10   6  11      110.73      112.49     15.41 o 
  -9   6  11       31.21       28.54      7.82 o 
  -8   6  11       18.91       32.01      5.70 o 
  -7   6  11        2.38        0.69      3.42 o 
  -6   6  11       30.34       38.93      5.65 o 
  -5   6  11        7.63        4.04      3.39 o 
  -4   6  11       20.37       18.57      4.29 o 
  -3   6  11      211.28      208.84     12.39 o 
  -2   6  11       18.50       22.03      6.29 o 
  -1   6  11      339.49      288.93     16.94 o 
   0   6  11      136.58      125.36     10.96 o 
   1   6  11        1.41        0.60      4.23 o 
   2   6  11       21.90       29.08      6.29 o 
   3   6  11        0.13        2.05      4.42 o 
   4   6  11       32.99       37.72      7.32 o 
   5   6  11        0.29       -2.92      4.67 o 
  -9   7  11      101.27      122.95     13.91 o 
  -8   7  11       17.59       30.16      5.73 o 
  -7   7  11      707.17      750.34     22.59 o 
  -6   7  11       20.40       17.31      4.67 o 
  -5   7  11       19.30       18.90      4.63 o 
  -4   7  11        1.44        2.79      3.93 o 
  -3   7  11      181.48      166.83     11.36 o 
  -2   7  11      209.55      203.55     12.46 o 
  -1   7  11      211.31      196.43     12.40 o 
   0   7  11       25.70       17.58      5.45 o 
   1   7  11        4.89        3.65      4.40 o 
   2   7  11        0.56        5.06      5.42 o 
   3   7  11        7.69        0.69      4.51 o 
   4   7  11        0.51        1.74      4.93 o 
  -9   8  11       22.76       27.95      7.81 o 
  -8   8  11       13.35       12.93      5.11 o 
  -7   8  11       63.42       89.91     10.92 o 
  -6   8  11        6.72       18.80      8.79 o 
  -5   8  11       10.26        2.25      4.69 o 
  -4   8  11      179.77      200.01     12.94 o 
  -3   8  11        0.00        5.52      4.67 o 
  -2   8  11       81.97       81.06      9.53 o 
  -1   8  11      177.49      154.30     12.05 o 
   0   8  11       24.41       30.88      6.55 o 
   1   8  11        0.07        4.51      4.96 o 
   2   8  11       20.19       16.42      6.17 o 
   3   8  11       33.92       44.42      8.16 o 
  -8   9  11      442.67      545.99     23.48 o 
  -7   9  11      100.52      112.33     17.50 o 
  -6   9  11       18.42       23.34      9.68 o 
  -5   9  11      258.27      287.68     25.06 o 
  -4   9  11        0.41       -2.02      5.96 o 
  -3   9  11       21.72       30.84      6.93 o 
  -2   9  11        1.20       -1.60      4.43 o 
  -1   9  11        4.23        1.39      4.84 o 
   0   9  11       42.79       52.97      8.46 o 
   1   9  11       36.19       46.44      8.07 o 
   2   9  11       65.78       69.57     13.15 o 
  -6  10  11        9.16       14.58      6.36 o 
  -5  10  11       48.01       56.45      8.88 o 
  -4  10  11        8.04        6.36      5.31 o 
  -3  10  11      130.73      158.06     37.50 o 
  -2  10  11       51.94       53.80      8.54 o 
  -1  10  11        0.30        8.94      5.41 o 
   0  10  11      126.89      123.69     12.35 o 
  -3  11  11        1.55        1.71      5.05 o 
  -2 -10  12       51.29       51.78      8.16 o 
  -1 -10  12       29.90       35.30      7.29 o 
   0 -10  12        9.19       20.11      7.39 o 
   1 -10  12      336.82      344.86     17.46 o 
   2 -10  12       24.57       38.47     10.12 o 
  -4  -9  12       30.37       24.37      6.94 o 
  -3  -9  12       24.19       22.54      6.73 o 
  -2  -9  12       34.34       32.23      7.00 o 
  -1  -9  12       48.33       56.53      8.35 o 
   0  -9  12       20.81       27.37      6.43 o 
   1  -9  12       39.51       27.78      6.49 o 
   2  -9  12       60.49       74.21     12.91 o 
   3  -9  12       13.14       16.54      6.03 o 
   4  -9  12       12.32       25.42     10.18 o 
  -5  -8  12      118.45      110.46     11.75 o 
  -4  -8  12       22.61       31.29      7.18 o 
  -3  -8  12      173.51      170.83     12.30 o 
  -2  -8  12       26.89       28.90      6.41 o 
  -1  -8  12        9.73        9.55      4.94 o 
   0  -8  12       24.43       18.43      5.65 o 
   1  -8  12       13.36       16.42      5.65 o 
   2  -8  12        9.59       21.23      7.92 o 
   3  -8  12        7.09        0.61      4.67 o 
   4  -8  12        1.86       -3.53      7.12 o 
   5  -8  12       70.34       70.42     14.04 o 
  -6  -7  12        8.77        5.22      5.42 o 
  -5  -7  12        9.86       28.77      8.79 o 
  -4  -7  12       44.67       42.48      7.71 o 
  -3  -7  12       58.61       48.54      7.81 o 
  -2  -7  12        7.30       10.28      4.87 o 
  -1  -7  12        4.94        7.07      4.58 o 
   0  -7  12       38.39       36.82      6.79 o 
   1  -7  12        0.44       -2.32      5.69 o 
   2  -7  12        1.67       10.98      7.12 o 
   3  -7  12       30.33       34.58      6.74 o 
   4  -7  12        0.36        7.41      5.08 o 
   5  -7  12        0.34        5.86      7.59 o 
  -7  -6  12       13.78       22.76      9.55 o 
  -6  -6  12        0.01       -1.89      4.79 o 
  -5  -6  12      184.68      176.98     12.40 o 
  -4  -6  12       58.43       48.33      7.79 o 
  -3  -6  12       78.29       81.19      9.18 o 
  -2  -6  12       95.40       79.64      8.87 o 
  -1  -6  12       23.02       21.88      5.67 o 
   0  -6  12        8.20        9.52      4.84 o 
   1  -6  12       22.33       24.04      5.94 o 
   2  -6  12      304.08      312.09     21.17 o 
   3  -6  12       19.85       22.67     11.38 o 
   4  -6  12       11.09       12.03      5.38 o 
   5  -6  12       19.03       13.18      8.59 o 
   6  -6  12       68.58       65.82     13.31 o 
  -8  -5  12       41.04       29.39      7.05 o 
  -7  -5  12        1.03       -1.29      4.62 o 
  -6  -5  12      148.73      155.52     12.94 o 
  -5  -5  12        0.01        0.92      4.58 o 
  -4  -5  12      135.31      135.83     11.53 o 
  -3  -5  12       40.56       36.64      8.69 o 
  -2  -5  12      328.71      319.64     15.34 o 
  -1  -5  12        2.37        1.12      4.19 o 
   0  -5  12       56.00       58.41      7.66 o 
   1  -5  12        9.69       14.73      5.49 o 
   2  -5  12       32.92       40.20      9.92 o 
   3  -5  12       40.58       58.03      7.94 o 
   4  -5  12        2.65        4.50      4.73 o 
   5  -5  12       12.41       20.43      9.25 o 
   6  -5  12        6.41        4.46      7.99 o 
  -8  -4  12        0.03        4.86      5.13 o 
  -7  -4  12       97.44       92.26      9.95 o 
  -6  -4  12        0.43        2.15      4.73 o 
  -5  -4  12      193.89      175.52     15.81 o 
  -4  -4  12      107.94      104.97     10.03 o 
  -3  -4  12       16.88       17.90      5.59 o 
  -2  -4  12      592.56      525.43     20.50 o 
  -1  -4  12      250.05      239.56     13.13 o 
   0  -4  12       28.44       34.92      6.45 o 
   1  -4  12      119.54      104.99     11.71 o 
   2  -4  12      164.57      162.29     10.82 o 
   3  -4  12      114.25      134.11     15.24 o 
   4  -4  12      122.13      116.99     10.61 o 
   5  -4  12        0.75        9.45      7.79 o 
   6  -4  12       49.74       66.96     13.31 o 
  -9  -3  12        1.22       -4.07      6.12 o 
  -8  -3  12       13.69       15.40      5.98 o 
  -7  -3  12       87.33       87.90      9.89 o 
  -6  -3  12       16.76       17.97      5.86 o 
  -5  -3  12       56.21       51.67      7.67 o 
  -4  -3  12      333.96      305.21     15.14 o 
  -3  -3  12      491.78      469.92     19.19 o 
  -2  -3  12      506.79      470.74     19.04 o 
  -1  -3  12        2.35        1.53      4.09 o 
   0  -3  12      192.51      185.48     11.38 o 
   1  -3  12       21.37       30.49      6.29 o 
   2  -3  12       25.78       22.13      5.58 o 
   3  -3  12        4.41       11.51      6.66 o 
   4  -3  12       20.78       23.90      5.87 o 
   5  -3  12       13.62       14.84      8.05 o 
   6  -3  12        1.73       -3.13      6.52 o 
  -9  -2  12       76.85       67.63      7.29 o 
  -8  -2  12        3.67        7.37      4.23 o 
  -7  -2  12        0.33        3.05      3.62 o 
  -6  -2  12       53.85       58.50      6.42 o 
  -5  -2  12       22.49       18.85      4.11 o 
  -4  -2  12      240.06      247.68     16.46 o 
  -3  -2  12      155.07      151.66      8.67 o 
  -2  -2  12      411.40      404.02     16.52 o 
  -1  -2  12       48.64       41.84      5.03 o 
   0  -2  12      222.99      226.19      9.78 o 
   1  -2  12        0.00        0.06      2.82 o 
   2  -2  12       27.75       36.33      4.82 o 
   3  -2  12        0.52        2.07      4.12 o 
   4  -2  12       42.18       48.32      9.85 o 
   5  -2  12        1.57        1.20      6.46 o 
  -9  -1  12       96.80      122.47      9.34 o 
  -8  -1  12      120.08      111.08     10.54 o 
  -7  -1  12       24.05       33.85      5.38 o 
  -6  -1  12       33.84       39.70      5.60 o 
  -5  -1  12       90.92       79.53      6.98 o 
  -4  -1  12       60.06       58.11      6.02 o 
  -3  -1  12       29.99       29.81      4.71 o 
  -2  -1  12      322.75      302.55     16.63 o 
  -1  -1  12      215.78      206.73      9.49 o 
   0  -1  12     1110.64     1039.80     25.72 o 
   1  -1  12      211.41      202.10      9.27 o 
   2  -1  12      125.04      127.71      8.07 o 
   3  -1  12      144.48      156.48      8.88 o 
   4  -1  12      250.40      286.13     20.17 o 
   5  -1  12       13.22       33.41      8.52 o 
   6  -1  12       28.99       39.00     10.05 o 
 -10   0  12       26.16       42.72     18.44 o 
  -9   0  12        1.84        3.59      4.16 o 
  -8   0  12        7.01       11.18      5.65 o 
  -7   0  12       29.81       40.98      5.80 o 
  -6   0  12       10.78        9.46      3.92 o 
  -5   0  12       12.85        2.04      3.31 o 
  -4   0  12       36.51       35.34      4.94 o 
  -3   0  12       17.30       14.07      3.94 o 
  -2   0  12       79.94       80.81      6.78 o 
  -1   0  12      349.53      324.61     11.96 o 
   0   0  12      165.78      159.72      8.41 o 
   1   0  12       23.01       26.78      4.41 o 
   2   0  12       16.23       16.73      3.93 o 
   3   0  12      229.26      238.48     12.75 o 
   4   0  12      104.54       97.91      9.71 o 
   6   0  12       27.02       46.86     10.32 o 
 -10   1  12       11.12       19.72      7.08 o 
  -9   1  12      137.01      125.75      9.47 o 
  -8   1  12       10.64       12.52      4.46 o 
  -7   1  12        0.66       -3.98      3.60 o 
  -6   1  12      328.11      274.47     14.47 o 
  -5   1  12      160.99      150.07     13.70 o 
  -4   1  12      201.33      188.49      9.39 o 
  -3   1  12      742.03      640.22     18.52 o 
  -2   1  12       88.72       90.72     10.67 o 
  -1   1  12      291.86      285.68     11.23 o 
   0   1  12       56.34       53.59      5.74 o 
   1   1  12      135.64      163.85      8.50 o 
   2   1  12      204.76      189.27     11.22 o 
   3   1  12       97.27       87.47      9.18 o 
   4   1  12      243.32      225.08     13.10 o 
   6   1  12      328.71      364.47     25.16 o 
 -10   2  12       56.64       68.41     18.67 o 
  -9   2  12      134.00      156.15     10.95 o 
  -8   2  12      328.54      357.65     14.22 o 
  -7   2  12      233.92      211.03     10.67 o 
  -6   2  12      300.23      305.26     12.53 o 
  -5   2  12        0.59        5.51      3.53 o 
  -4   2  12      241.84      217.02     10.05 o 
  -3   2  12      162.99      150.35      8.49 o 
  -2   2  12       70.09       73.05      6.55 o 
  -1   2  12       65.99       57.71      5.97 o 
   0   2  12      268.20      244.46     15.97 o 
   1   2  12      375.50      367.01     16.16 o 
   2   2  12      128.35      141.63     10.22 o 
   3   2  12        1.36        3.02      4.19 o 
   4   2  12       40.25       38.90      6.76 o 
   6   2  12       48.73       66.22     12.45 o 
 -10   3  12      134.22      193.26     40.07 o 
  -9   3  12       50.41       53.70      8.71 o 
  -8   3  12       23.50       36.07      7.46 o 
  -7   3  12      117.35      137.39     17.06 o 
  -6   3  12      357.28      340.84     13.33 o 
  -5   3  12        0.46       -3.28      2.92 o 
  -4   3  12       63.49       51.52      6.81 o 
  -3   3  12       95.12       88.60      8.93 o 
  -2   3  12      136.92      131.57     10.12 o 
  -1   3  12      776.13      696.12     19.68 o 
   0   3  12       95.34       93.52      9.29 o 
   1   3  12       91.98       83.67      9.09 o 
   2   3  12       65.06       64.76      8.04 o 
   3   3  12      646.54      717.51     25.72 o 
   4   3  12       14.82        7.55      5.04 o 
   5   3  12       20.33       11.85      8.19 o 
 -10   4  12       11.13       20.45     10.02 o 
  -9   4  12      136.29      136.54     10.28 o 
  -8   4  12       34.69       38.47      6.04 o 
  -7   4  12        0.25        1.50      3.57 o 
  -6   4  12       40.01       44.89      5.96 o 
  -5   4  12        0.45        4.55      3.33 o 
  -4   4  12      282.40      274.76     11.69 o 
  -3   4  12        0.67        0.40      3.09 o 
  -2   4  12      105.12       88.86      7.27 o 
  -1   4  12       95.00       99.64     11.21 o 
   0   4  12       10.71       14.84      5.01 o 
   1   4  12        2.02        0.51      3.71 o 
   2   4  12       80.97       82.23      9.35 o 
   3   4  12       86.58       86.85      9.81 o 
   4   4  12       31.66       33.60      7.03 o 
   5   4  12       15.20       21.43      9.58 o 
  -9   5  12       20.77       24.24      7.06 o 
  -8   5  12      168.33      188.08     11.05 o 
  -7   5  12       13.90        9.11      4.12 o 
  -6   5  12       31.70       31.80      5.38 o 
  -5   5  12      223.98      191.51     10.90 o 
  -4   5  12      224.52      202.06     10.05 o 
  -3   5  12       92.22       79.29      8.89 o 
  -2   5  12      158.25      144.72     11.84 o 
  -1   5  12       83.77       87.01      9.34 o 
   0   5  12       28.21       31.25      6.24 o 
   1   5  12       84.18       76.18     11.18 o 
   2   5  12      109.32      121.96     11.28 o 
   3   5  12       81.32       82.07      9.79 o 
   4   5  12       46.31       42.28      7.80 o 
  -9   6  12       71.11       85.07     10.68 o 
  -8   6  12       50.54       64.07      7.31 o 
  -7   6  12       10.85        9.24      4.44 o 
  -6   6  12       16.09       15.42      7.52 o 
  -5   6  12        8.24       14.50      4.30 o 
  -4   6  12       13.52       20.57      5.43 o 
  -3   6  12        0.20        4.93      4.16 o 
  -2   6  12       62.11       67.52      9.32 o 
  -1   6  12        0.35       -2.87      3.55 o 
   0   6  12      275.93      273.68     14.80 o 
   1   6  12        0.24        1.61      4.25 o 
   2   6  12       31.12       23.29      8.25 o 
   3   6  12       71.95       79.64     13.21 o 
   4   6  12       14.75       10.62      6.76 o 
  -8   7  12        0.00       -1.59      3.89 o 
  -7   7  12      256.51      256.31     12.55 o 
  -6   7  12        3.26       14.71      4.72 o 
  -5   7  12        1.08        0.41      4.08 o 
  -4   7  12        1.42        4.97      4.28 o 
  -3   7  12        1.29        1.00      4.00 o 
  -2   7  12      112.95       83.17      9.33 o 
  -1   7  12      280.73      287.93     15.44 o 
   0   7  12        2.61       -3.40      3.93 o 
   1   7  12        1.16       -5.12      3.90 o 
   2   7  12       35.04       37.95      7.60 o 
   3   7  12        0.10        1.87      5.20 o 
  -7   8  12        0.92        7.28      5.51 o 
  -6   8  12       69.04      101.05     10.92 o 
  -5   8  12       90.39      109.61     11.44 o 
  -4   8  12       10.53       10.91      5.29 o 
  -3   8  12       13.78       20.04      6.08 o 
  -2   8  12       14.47       12.38      5.31 o 
  -1   8  12      192.04      165.20     12.85 o 
   0   8  12       14.91       20.06      6.06 o 
   1   8  12       78.63      101.62     11.03 o 
   2   8  12      289.01      327.63     18.10 o 
  -6   9  12       54.58       70.84     12.75 o 
  -5   9  12        9.22        7.08      5.31 o 
  -4   9  12       22.37       21.66      6.76 o 
  -3   9  12        2.95        0.98      9.38 o 
  -2   9  12      144.86      161.08     24.09 o 
  -1   9  12       51.47       54.68      8.60 o 
   0   9  12       94.29       85.51     11.75 o 
  -2  -9  13        2.93        3.62      4.99 o 
  -1  -9  13       51.81       64.78      9.25 o 
   0  -9  13      171.66      174.40     19.04 o 
   1  -9  13       14.25       20.51      8.59 o 
  -4  -8  13        0.39        1.69      5.10 o 
  -3  -8  13       13.57       15.24      6.12 o 
  -2  -8  13      172.18      173.67     12.88 o 
  -1  -8  13       75.83       78.43     13.61 o 
   0  -8  13       24.05       25.99      6.56 o 
   1  -8  13       21.57       21.46      6.11 o 
   2  -8  13       15.84       42.43      7.43 o 
   3  -8  13       23.25       38.60     10.12 o 
  -5  -7  13      192.17      206.76     14.17 o 
  -4  -7  13        4.07       -0.22      8.92 o 
  -3  -7  13      134.77      139.10     12.24 o 
  -2  -7  13       14.74       10.76      8.62 o 
  -1  -7  13       34.69       42.72      7.34 o 
   0  -7  13        5.36        2.17      4.99 o 
   1  -7  13       23.28       22.96      6.96 o 
   2  -7  13      206.99      219.58     13.50 o 
   3  -7  13        1.01        2.86      6.52 o 
   4  -7  13       12.57       16.24      9.58 o 
  -6  -6  13       69.54       57.45     10.12 o 
  -5  -6  13        1.37        5.30      5.25 o 
  -4  -6  13      336.79      316.07     24.39 o 
  -3  -6  13       58.13       59.71      8.54 o 
  -2  -6  13      178.76      172.84     11.95 o 
  -1  -6  13       33.26       33.36      6.83 o 
   0  -6  13        2.83        9.83      5.06 o 
   1  -6  13        0.02        3.88      4.57 o 
   2  -6  13       11.24       13.03      5.33 o 
   3  -6  13       15.75       20.10      8.05 o 
   4  -6  13       14.17       37.34     11.25 o 
  -7  -5  13       17.53       18.80      6.64 o 
  -6  -5  13        4.11        9.45      5.52 o 
  -5  -5  13      198.41      191.84     13.01 o 
  -4  -5  13      116.72      107.70     10.69 o 
  -3  -5  13      402.02      390.24     18.11 o 
  -2  -5  13       68.85       75.20      8.98 o 
  -1  -5  13        4.42        9.26      4.96 o 
   0  -5  13      324.20      319.54     15.86 o 
   1  -5  13       13.80       13.57      5.48 o 
   2  -5  13       72.68       72.41      8.75 o 
   3  -5  13        0.82        3.13      6.19 o 
   4  -5  13        3.80        4.93      6.59 o 
   5  -5  13        0.20        6.06      7.72 o 
  -7  -4  13        3.39        6.31      5.32 o 
  -6  -4  13       53.47       54.53      8.66 o 
  -5  -4  13      155.92      132.15     11.92 o 
  -4  -4  13      221.83      191.83     17.77 o 
  -3  -4  13      196.41      170.48     11.77 o 
  -2  -4  13      501.94      490.76     20.38 o 
  -1  -4  13       87.39       91.83      9.72 o 
   0  -4  13      484.88      470.77     21.43 o 
   1  -4  13       74.60       77.51      8.94 o 
   2  -4  13       66.38       53.16     11.08 o 
   3  -4  13       24.04       13.66     11.18 o 
   4  -4  13      116.56      159.34     15.77 o 
   5  -4  13      158.30      163.26     19.17 o 
  -8  -3  13        1.15        2.18      5.13 o 
  -7  -3  13       39.43       37.30      7.55 o 
  -6  -3  13       47.07       47.80     11.12 o 
  -5  -3  13       18.09       12.38      5.99 o 
  -4  -3  13       13.57       11.67      5.39 o 
  -3  -3  13       73.57       75.90      9.17 o 
  -2  -3  13      150.51      141.13     11.72 o 
  -1  -3  13       39.69       46.03      7.08 o 
   0  -3  13        0.02       -3.73      3.72 o 
   1  -3  13       73.74       73.78      8.71 o 
   2  -3  13      175.99      177.06     13.98 o 
   3  -3  13        2.96        2.13      4.86 o 
   4  -3  13       17.87       21.50      8.19 o 
  -8  -2  13      202.15      217.94     14.23 o 
  -7  -2  13        3.55        2.26      5.02 o 
  -6  -2  13       43.74       56.01      8.37 o 
  -5  -2  13       18.54       15.71      5.73 o 
  -4  -2  13       39.03       36.72      7.04 o 
  -3  -2  13       15.22       26.46      8.59 o 
  -2  -2  13        2.26        6.87      4.54 o 
  -1  -2  13       35.45       43.57      7.09 o 
   0  -2  13      123.28      122.15     19.27 o 
   1  -2  13       66.62       75.74      8.71 o 
   2  -2  13      448.50      442.65     28.99 o 
   3  -2  13      220.12      231.19     13.24 o 
   4  -2  13        8.70        8.27      5.00 o 
  -9  -1  13       16.29       20.29      8.80 o 
  -8  -1  13      144.00      188.32     23.69 o 
  -7  -1  13       19.13       20.28      9.36 o 
  -6  -1  13        4.13        5.07      3.78 o 
  -5  -1  13       82.37       64.56      6.66 o 
  -4  -1  13        0.36       -1.03      3.10 o 
  -3  -1  13       73.15       63.10      6.40 o 
  -2  -1  13        7.18        2.83      3.26 o 
  -1  -1  13      439.63      420.05     14.22 o 
   0  -1  13        0.86       -0.08      2.90 o 
   1  -1  13        0.01       -1.77      2.93 o 
   2  -1  13       29.60       23.23      4.61 o 
   3  -1  13       73.55       73.69      7.42 o 
  -9   0  13      177.80      174.61     14.64 o 
  -8   0  13      245.18      235.81     11.75 o 
  -7   0  13       65.84       75.91      7.61 o 
  -6   0  13       10.41       14.55      6.36 o 
  -5   0  13       47.43       52.05      6.33 o 
  -4   0  13       20.71       14.78      4.21 o 
  -3   0  13       23.77       22.66      4.61 o 
  -2   0  13      201.19      188.58      9.43 o 
  -1   0  13      121.46      115.96      8.14 o 
   0   0  13       16.51       17.12      4.22 o 
   1   0  13        0.34       -1.44      2.97 o 
   2   0  13       15.77       15.27      4.19 o 
   3   0  13       36.62       27.89      8.52 o 
   4   0  13      542.91      577.73     22.33 o 
  -9   1  13       49.29       55.55      7.10 o 
  -8   1  13      222.12      227.27     11.66 o 
  -7   1  13       60.94       68.90      7.37 o 
  -6   1  13        0.49        1.74      3.80 o 
  -5   1  13      154.95      152.44      9.40 o 
  -4   1  13       32.76       25.44      4.86 o 
  -3   1  13       16.78       12.74      4.02 o 
  -2   1  13       36.36       37.72      5.30 o 
  -1   1  13      159.88      158.37      8.98 o 
   0   1  13       27.30       24.88      4.54 o 
   1   1  13      107.49       99.50      9.42 o 
   2   1  13      186.31      172.22     11.55 o 
   3   1  13        2.53       -3.24      3.95 o 
   4   1  13       68.42       55.35     13.71 o 
  -9   2  13      115.54      138.91     10.54 o 
  -8   2  13        2.76        8.93      4.43 o 
  -7   2  13      209.87      207.06     10.99 o 
  -6   2  13     1252.10     1204.01     30.97 o 
  -5   2  13        0.33        1.73      3.64 o 
  -4   2  13      348.63      307.62     12.46 o 
  -3   2  13        6.24        9.32      3.79 o 
  -2   2  13       20.38       15.84      4.19 o 
  -1   2  13        0.14        5.63      4.06 o 
   0   2  13       31.81       36.06      6.42 o 
   1   2  13      118.22      116.59     10.49 o 
   2   2  13       44.20       47.45      9.22 o 
   3   2  13       18.02       19.91      5.91 o 
   4   2  13       50.28       72.79      9.29 o 
  -9   3  13        4.70        9.34      5.96 o 
  -8   3  13       82.27      100.22     11.29 o 
  -7   3  13       14.04       27.66      6.98 o 
  -6   3  13      210.25      196.62     12.16 o 
  -5   3  13      127.36      112.10     10.80 o 
  -4   3  13       29.11       30.77     10.25 o 
  -3   3  13        5.59        7.97      6.02 o 
  -2   3  13       16.65       19.07      5.36 o 
  -1   3  13      158.68      162.76     11.17 o 
   0   3  13        0.07        5.19      4.07 o 
   1   3  13        3.18        7.66      4.36 o 
   2   3  13       32.57       46.00      7.39 o 
   3   3  13       70.85       82.88      9.77 o 
   4   3  13      159.71      163.40     13.57 o 
  -9   4  13        7.56       10.96      5.42 o 
  -8   4  13       51.43       67.39      8.50 o 
  -7   4  13       89.99       94.17     10.12 o 
  -6   4  13        1.87        3.17      3.66 o 
  -5   4  13        8.05       10.26      4.10 o 
  -4   4  13       57.51       62.07      6.78 o 
  -3   4  13       71.58       71.59      7.90 o 
  -2   4  13        7.26        7.26      4.35 o 
  -1   4  13       47.55       54.06      7.72 o 
   0   4  13      136.43      141.49     12.11 o 
   1   4  13        0.02        1.70      4.22 o 
   2   4  13      433.85      428.53     24.66 o 
   3   4  13      156.91      158.98     13.50 o 
   4   4  13       39.54       31.19      8.49 o 
  -8   5  13       19.58       18.14      5.26 o 
  -7   5  13        3.83        7.41      4.44 o 
  -6   5  13       35.35       47.45      6.51 o 
  -5   5  13        0.27        1.41      3.27 o 
  -4   5  13       23.90       26.12      4.98 o 
  -3   5  13       30.61       22.65      5.64 o 
  -2   5  13       12.39        8.29      4.66 o 
  -1   5  13        4.94       -1.12      3.89 o 
   0   5  13      126.17      134.75     12.19 o 
   1   5  13       41.90       36.61      7.18 o 
   2   5  13       82.60      122.13     11.84 o 
   3   5  13       16.55       23.29     10.25 o 
  -8   6  13        0.18        3.07      4.49 o 
  -7   6  13        3.33        7.68      7.13 o 
  -6   6  13        3.85        8.62      4.06 o 
  -5   6  13       48.08       53.73      8.27 o 
  -4   6  13       80.68       86.04      9.75 o 
  -3   6  13       94.06       84.98      9.94 o 
  -2   6  13       40.33       30.17      6.56 o 
  -1   6  13       10.58        3.07      4.63 o 
   0   6  13       41.89       46.17      7.62 o 
   1   6  13       36.60       33.72      7.06 o 
   2   6  13        0.55        1.58      4.73 o 
  -7   7  13       44.26       71.36     16.01 o 
  -6   7  13       42.01       47.61      8.34 o 
  -5   7  13       47.26       52.26      8.50 o 
  -4   7  13      211.87      209.80     32.88 o 
  -3   7  13      298.16      275.17     15.51 o 
  -2   7  13      137.95      147.39     13.06 o 
  -1   7  13      156.03      167.16     19.63 o 
   0   7  13      167.33      175.60     20.70 o 
   1   7  13       66.68       72.33     15.74 o 
  -6   8  13       62.86       70.90      9.92 o 
  -5   8  13       44.72       55.26      8.62 o 
  -4   8  13      116.29      139.67     13.10 o 
  -3   8  13       43.11       62.96      8.83 o 
  -2   8  13       22.45       30.76      6.77 o 
  -1   8  13        8.19       12.82      7.85 o 
  -3  -7  14        6.79       11.84      5.64 o 
  -2  -7  14        0.63        2.55      5.09 o 
  -1  -7  14       50.79       49.20      8.82 o 
   0  -7  14       46.12       45.07      7.69 o 
   1  -7  14       50.33       62.85      8.95 o 
  -4  -6  14      141.83      123.77     18.64 o 
  -3  -6  14      223.57      221.18     14.10 o 
  -2  -6  14      114.43       98.31     19.40 o 
  -1  -6  14      302.41      332.63     17.27 o 
   0  -6  14      247.11      265.51     17.44 o 
   1  -6  14      156.71      162.25     23.53 o 
   2  -6  14       10.81        5.46      5.96 o 
  -5  -5  14       52.29       36.79      7.63 o 
  -4  -5  14       29.15       26.50      7.01 o 
  -3  -5  14        3.42        2.51      6.72 o 
  -2  -5  14      298.46      271.32     15.33 o 
  -1  -5  14       29.78       46.63      9.92 o 
   0  -5  14       64.79       57.87      8.68 o 
   1  -5  14      107.00       96.04     22.53 o 
   2  -5  14        0.33        2.68      4.93 o 
   3  -5  14        8.86       13.74      5.88 o 
  -6  -4  14       69.35       78.20     10.46 o 
  -5  -4  14       71.40       62.02     12.75 o 
  -4  -4  14        4.09        2.34      5.29 o 
  -3  -4  14       14.09       16.46      6.03 o 
  -2  -4  14      105.74       89.07      9.89 o 
  -1  -4  14       10.33       15.58      5.36 o 
   0  -4  14       90.28       78.85     28.12 o 
   1  -4  14      402.73      425.43     42.03 o 
   2  -4  14      148.44      167.20     11.98 o 
   3  -4  14       38.72       54.11     13.94 o 
  -7  -3  14        5.27        5.20      5.52 o 
  -6  -3  14       18.87       13.96      6.31 o 
  -5  -3  14       34.46       33.11      7.35 o 
  -4  -3  14       86.46       85.41     10.32 o 
  -3  -3  14       28.67       31.86      6.93 o 
  -2  -3  14       35.66       40.36      7.35 o 
  -1  -3  14       60.65       62.22     14.24 o 
   0  -3  14      140.32      129.83     11.60 o 
   1  -3  14       49.17       48.56      7.74 o 
   2  -3  14       68.46      106.39     24.23 o 
   3  -3  14       23.05       29.80      6.65 o 
   4  -3  14      128.60      162.00     17.04 o 
  -7  -2  14        0.50       -4.40      5.86 o 
  -6  -2  14        2.77        1.15      4.90 o 
  -5  -2  14        0.02       -0.87      4.56 o 
  -4  -2  14       31.88       39.46      7.36 o 
  -3  -2  14      105.32       86.76      9.77 o 
  -2  -2  14       15.80       12.86     10.58 o 
  -1  -2  14       57.00       58.41      8.28 o 
   0  -2  14       38.94       42.25      7.02 o 
   1  -2  14        0.29        1.70      4.55 o 
   2  -2  14       68.92       77.70      9.17 o 
   3  -2  14       15.66       20.63      6.92 o 
   4  -2  14       46.82       65.16     12.31 o 
  -7  -1  14       26.26       47.72      6.40 o 
  -6  -1  14       95.75      113.92     16.26 o 
  -5  -1  14      142.98      135.60      9.33 o 
  -4  -1  14       54.55       60.70      9.22 o 
  -3  -1  14      129.48      158.91     13.05 o 
  -2  -1  14        0.30       -4.27      3.97 o 
  -1  -1  14        0.00        4.13      4.75 o 
   0  -1  14        1.40       -2.36      4.14 o 
   1  -1  14       49.75       46.54      7.69 o 
   2  -1  14       73.10       74.40      8.97 o 
   4  -1  14      292.16      378.18     25.36 o 
  -8   0  14      591.88      612.31     25.33 o 
  -7   0  14       99.30      108.54      9.07 o 
  -6   0  14      603.34      611.66     22.26 o 
  -5   0  14        2.61        5.31      3.93 o 
  -4   0  14       81.54       96.54     14.44 o 
  -3   0  14       19.67       18.47      4.65 o 
  -2   0  14      123.79      118.94      8.48 o 
  -1   0  14        0.01       -1.70      3.11 o 
   0   0  14        1.63        2.32      3.47 o 
   1   0  14       34.50       35.09      5.43 o 
   2   0  14       39.09       35.14      8.92 o 
   3   0  14      189.04      207.22     15.47 o 
   4   0  14        0.01       -1.07      5.06 o 
  -8   1  14      195.28      180.25     11.48 o 
  -7   1  14       44.08       55.34      7.06 o 
  -6   1  14       19.67       36.64      5.76 o 
  -5   1  14        6.18       11.75      4.41 o 
  -4   1  14       32.14       34.28      5.56 o 
  -3   1  14      191.74      172.59      9.99 o 
  -2   1  14      143.61      139.23      9.20 o 
  -1   1  14       33.08       31.22      5.17 o 
   0   1  14        4.52        3.10      3.70 o 
   1   1  14      237.16      228.22     18.44 o 
   2   1  14        3.16        8.46      4.90 o 
   3   1  14       73.09       87.65     13.21 o 
  -8   2  14       72.95       84.52      8.45 o 
  -7   2  14       44.92       47.55      6.66 o 
  -6   2  14       65.98       66.87      8.02 o 
  -5   2  14       35.60       40.56      5.97 o 
  -4   2  14       12.79       12.33      4.32 o 
  -3   2  14       44.77       47.60      6.13 o 
  -2   2  14       29.09       34.62      5.58 o 
  -1   2  14        5.37        2.16      4.36 o 
   0   2  14      313.70      283.28     14.96 o 
   1   2  14        0.78        2.77      4.47 o 
   2   2  14       11.08       11.07      5.17 o 
   3   2  14       64.93       79.89      9.86 o 
  -7   3  14        1.41        0.47      8.89 o 
  -6   3  14       59.69       48.76      8.19 o 
  -5   3  14        0.83        0.60      4.61 o 
  -4   3  14        3.15        4.37      4.58 o 
  -3   3  14        6.98        4.31      4.52 o 
  -2   3  14       81.20       98.38     10.45 o 
  -1   3  14      259.74      212.01     13.04 o 
   0   3  14      120.26       96.16     10.20 o 
   1   3  14       22.84       22.51      6.08 o 
   2   3  14      108.78      115.96     11.34 o 
   3   3  14       35.04       34.40      7.40 o 
  -7   4  14      109.41      137.83     10.53 o 
  -6   4  14      253.23      259.99     14.52 o 
  -5   4  14       79.80      104.00      9.09 o 
  -4   4  14      348.80      321.84     14.44 o 
  -3   4  14       15.99       17.55      5.41 o 
  -2   4  14      224.00      196.85     12.84 o 
  -1   4  14       14.24       13.88      5.12 o 
   0   4  14       14.90       20.36      5.96 o 
   1   4  14       55.83       58.81      8.52 o 
   2   4  14        7.14        6.26      4.99 o 
  -7   5  14        0.02        7.86      4.37 o 
  -6   5  14       42.32       55.45      9.38 o 
  -5   5  14       53.32       62.25      7.29 o 
  -4   5  14        0.20       -1.85      6.32 o 
  -3   5  14        4.04       -3.19      3.54 o 
  -2   5  14       51.47       53.77      9.18 o 
  -1   5  14       14.14       15.72      5.53 o 
   0   5  14        0.23       -1.29      4.43 o 
   1   5  14      169.71      159.26     13.04 o 
  -6   6  14        0.08        1.65      7.09 o 
  -5   6  14       13.64        8.56      6.46 o 
  -4   6  14       90.39      102.19     11.19 o 
  -3   6  14       10.90        9.74      5.15 o 
  -2   6  14        5.83        0.10      4.30 o 
  -1   6  14        4.53       -3.07      4.27 o 
   0   6  14      181.42      204.37     13.93 o 
  -4   7  14       12.19       10.57      5.31 o 
  -3   7  14       19.32       21.32      6.45 o 
  -2   7  14       28.88       18.50      6.19 o 
  -3  -5  15        0.94        2.51      5.28 o 
  -2  -5  15       53.73       79.74     15.31 o 
  -1  -5  15      279.63      290.61     16.84 o 
   0  -5  15       61.83       70.94      9.46 o 
  -4  -4  15        2.47        5.39      5.55 o 
  -3  -4  15      142.48      143.63     13.04 o 
  -2  -4  15       57.51       67.72      9.31 o 
  -1  -4  15       53.25       59.87      8.95 o 
   0  -4  15       72.30       70.80      9.59 o 
   1  -4  15        0.05        1.46      4.92 o 
  -5  -3  15        0.14        5.25      5.94 o 
  -4  -3  15       18.62       12.67      6.14 o 
  -3  -3  15        0.19        3.24      5.29 o 
  -2  -3  15        7.42        7.28      5.46 o 
  -1  -3  15        0.02        0.29      4.87 o 
   0  -3  15       43.49       57.12     14.94 o 
   1  -3  15      263.16      273.83     24.03 o 
   2  -3  15       86.84       99.09     12.85 o 
  -5  -2  15      106.52      116.84     12.17 o 
  -4  -2  15       44.56       51.77      8.58 o 
  -3  -2  15      102.56      108.30     11.24 o 
  -2  -2  15       13.47       11.74      6.49 o 
  -1  -2  15       67.16       72.57      9.37 o 
   0  -2  15       18.86       15.78      6.25 o 
   1  -2  15        7.76        7.00      5.31 o 
   2  -2  15       45.76       47.52      7.92 o 
  -6  -1  15       65.93       73.96     10.13 o 
  -5  -1  15       28.24       32.32      7.53 o 
  -4  -1  15       10.22        4.25      5.28 o 
  -3  -1  15       25.02       14.70      6.05 o 
  -2  -1  15        0.85        3.11      4.90 o 
  -1  -1  15       94.02      124.50     11.71 o 
   0  -1  15        1.92       -0.18      4.87 o 
   1  -1  15        4.42       -2.85      4.70 o 
   2  -1  15      140.27      157.54     18.70 o 
  -6   0  15       14.08       24.97      6.38 o 
  -5   0  15        0.02        0.83      3.68 o 
  -4   0  15        2.46        8.09      4.20 o 
  -3   0  15       50.10       56.36      6.68 o 
  -2   0  15       12.61       14.75      4.44 o 
  -1   0  15        2.93        2.69      4.77 o 
   0   0  15       12.51        4.04      5.11 o 
   1   0  15        0.58        7.99      7.39 o 
  -6   1  15        3.62        9.69      4.46 o 
  -5   1  15        9.50        6.32      4.23 o 
  -4   1  15       25.05       20.45      4.85 o 
  -3   1  15        6.37        8.72      4.24 o 
  -2   1  15        5.68        8.64      4.03 o 
  -1   1  15        6.50        4.07      3.74 o 
   0   1  15      161.67      165.86     16.44 o 
   1   1  15        0.00        3.41      4.46 o 
  -6   2  15       49.75       59.06      7.43 o 
  -5   2  15       90.57       96.13      8.75 o 
  -4   2  15      247.13      261.45     12.35 o 
  -3   2  15       41.04       50.33      6.64 o 
  -2   2  15      161.30      166.68     12.81 o 
  -1   2  15        7.57       13.78      7.32 o 
   0   2  15        7.41       11.86      5.29 o 
   1   2  15        7.30       10.24      5.12 o 
  -6   3  15       14.76       20.67      6.49 o 
  -5   3  15       53.34       49.51     11.58 o 
  -4   3  15        7.15        5.59      4.91 o 
  -3   3  15        5.10        1.96      7.25 o 
  -2   3  15       52.78       46.67      7.97 o 
  -1   3  15        9.96       16.78      5.73 o 
   0   3  15       44.16       70.80      9.50 o 
  -5   4  15        0.32       -0.74      3.13 o 
  -4   4  15       14.28       21.65      5.91 o 
  -3   4  15      119.08      113.84     11.40 o 
  -2   4  15       44.49       57.58     11.61 o 
  -1   4  15       81.66       77.60      9.69 o 
                                                 
